# Supplementary material for: Transcriptomics Analysis Reveals an Early Response Gene SlNSP-like Involved in Solanum lycopersicum Response to DC3000 Infection
Source: Curr Issues Mol Biol. 2025 Dec 22;48(1):11. doi: 10.3390/cimb48010011 (PMC12839917; doi:10.3390/cimb48010011)
Supplement: Supplementary file 1 [file cimb-48-00011-s001.zip]

Archive with 7 entries (7 files):
- SUPP FIG.pdf
- Table_S1.xlsx
- Table_S2.xlsx
- Table_S3.xlsx
- Table_S4.xlsx
- Table_S5.xlsx
- Table_S6.xlsx
