# Supplementary material for: Transcriptomics Analysis Reveals an Early Response Gene SlNSP-like Involved in Solanum lycopersicum Response to DC3000 Infection
Source: Curr Issues Mol Biol. 2025 Dec 22;48(1):11. doi: 10.3390/cimb48010011 (PMC12839917; doi:10.3390/cimb48010011)
Supplement: Supplementary file 1 [file cimb-48-00011-s001.zip › Table_S1.xlsx]

## Sheet: Sheet1
Table S1. Read Counts Before and After Quality Filtering (QC).
Sample Name	Number of Raw Reads	Number of Clean Reads
CK_1	28274637	28131401
CK_2	23331937	23218174
CK_3	24497235	24394792
DC_12_1	23048716	22924325
DC_12_2	26064625	25927160
DC_12_3	23103173	22958551
DC_24_1	26891822	26770544
DC_24_2	27525861	27352280
DC_24_3	23079587	22957377
