# Supplementary material for: Transcriptomics Analysis Reveals an Early Response Gene SlNSP-like Involved in Solanum lycopersicum Response to DC3000 Infection
Source: Curr Issues Mol Biol. 2025 Dec 22;48(1):11. doi: 10.3390/cimb48010011 (PMC12839917; doi:10.3390/cimb48010011)
Supplement: Supplementary file 1 [file cimb-48-00011-s001.zip › Table_S2.xlsx]

## Sheet: Sheet1
Table S2. Summary of Sequencing Quality Control Metrics.
Sample Name	Dups	GC	Seqs
CK_1_1_clean	0.637	0.43	28.1M
CK_1_2_clean	0.631	0.43	28.1M
CK_2_1_clean	0.635	0.43	23.2M
CK_2_2_clean	0.629	0.43	23.2M
CK_3_1_clean	0.617	0.43	24.4M
CK_3_2_clean	0.611	0.43	24.4M
DC_12_1_1_clean	0.55	0.42	22.9M
DC_12_1_2_clean	0.545	0.42	22.9M
DC_12_2_1_clean	0.545	0.42	25.9M
DC_12_2_2_clean	0.537	0.42	25.9M
DC_12_3_1_clean	0.6	0.43	23.0M
DC_12_3_2_clean	0.592	0.43	23.0M
DC_24_1_1_clean	0.602	0.42	26.8M
DC_24_1_2_clean	0.594	0.42	26.8M
DC_24_2_1_clean	0.559	0.42	27.4M
DC_24_2_2_clean	0.551	0.42	27.4M
DC_24_3_1_clean	0.547	0.42	23.0M
DC_24_3_2_clean	0.54	0.42	23.0M
