# Supplementary material for: Transcriptomics Analysis Reveals an Early Response Gene SlNSP-like Involved in Solanum lycopersicum Response to DC3000 Infection
Source: Curr Issues Mol Biol. 2025 Dec 22;48(1):11. doi: 10.3390/cimb48010011 (PMC12839917; doi:10.3390/cimb48010011)
Supplement: Supplementary file 1 [file cimb-48-00011-s001.zip › Table_S3.xlsx]

## Sheet: Sheet1
Table S3. Read Alignment Summary Against the Reference Genome.
Sample Name	Total Reads	Concordantly Aligned 0 Times (%)	Concordantly Aligned Exactly 1 Time (%)	Concordantly Aligned >1 Times (%)	Overall Alignment Rate (%)	Exonic Rate (%)	TIN (Mean)
CK_1	28131401	8.56	86.94	4.5	95.45	94.31	82.43
CK_2	23218174	7.23	87.32	5.45	96.03	94.74	82.3
CK_3	24394792	8.89	86.26	4.84	95.43	94.84	82.67
DC_12_1	22924325	8.03	88.72	3.25	95.73	94.42	82.4
DC_12_2	25927160	8.42	88.66	2.92	95.34	93.86	82.31
DC_12_3	22958551	9.87	85.27	4.86	95.48	94.45	82.74
DC_24_1	26770544	9.28	86.34	4.38	94.23	93.94	82.77
DC_24_2	27352280	8.75	88.54	2.71	95.21	93.87	83.17
DC_24_3	22957377	8.61	87.61	3.78	95.27	93.64	82.84
