# Supplementary material for: Transcriptomics Analysis Reveals an Early Response Gene SlNSP-like Involved in Solanum lycopersicum Response to DC3000 Infection
Source: Curr Issues Mol Biol. 2025 Dec 22;48(1):11. doi: 10.3390/cimb48010011 (PMC12839917; doi:10.3390/cimb48010011)
Supplement: Supplementary file 1 [file cimb-48-00011-s001.zip › Table_S4.xlsx]

## Sheet: DC12_vs_CK_DEGs
gene	baseMean	log2FoldChange	lfcSE	pvalue	padj
Solyc00g500095.1	14.6695	3.67819	2.31532	0.000161959	0.00194431
Solyc01g005120.3	407.896	2.39749	0.197083	1.5669e-35	8.30417e-33
Solyc01g005240.4	1138.27	-1.01064	0.347225	0.000137304	0.00169709
Solyc01g005290.4	331.611	-3.10626	0.359185	1.05503e-19	2.02873e-17
Solyc01g005300.4	3880.36	-7.66908	0.260572	9.72898e-193	2.11401e-188
Solyc01g005320.2	13.8731	1.25147	1.07268	0.00572928	0.034581
Solyc01g005470.3	1548.84	1.7729	0.775499	0.000317644	0.0034545
Solyc01g005560.3	6832.01	-1.57705	0.211896	6.14399e-15	7.02646e-13
Solyc01g005590.2	896.888	1.38273	0.421688	3.34159e-05	0.000521994
Solyc01g005710.2	19.5759	1.28879	0.760353	0.00213559	0.0158864
Solyc01g005720.3	146.664	1.8896	0.404023	9.37411e-08	3.06301e-06
Solyc01g005800.3	14.7479	1.2022	0.822869	0.00389138	0.0256236
Solyc01g006020.4	1626.23	-2.96147	0.386376	3.92442e-16	5.0161e-14
Solyc01g006100.4	213.634	-1.2367	0.822516	0.00338647	0.0229737
Solyc01g006150.3	1102	-2.18511	0.260899	1.68386e-18	2.63227e-16
Solyc01g006290.4	2233.88	2.37025	0.480405	1.88379e-08	7.34881e-07
Solyc01g006300.3	6667.78	2.90279	0.654586	1.34204e-07	4.22752e-06
Solyc01g006670.2	182.518	-4.57305	0.354611	7.05306e-40	4.78925e-37
Solyc01g006680.4	1042.71	-5.89901	0.251947	1.39332e-122	1.00918e-118
Solyc01g006720.4	3002.24	-1.38847	0.283592	5.68963e-08	1.9655e-06
Solyc01g006830.3	3040.34	-1.08921	0.205523	7.29195e-09	3.09467e-07
Solyc01g006840.3	7.76677	1.43202	1.41934	0.00475254	0.0300285
Solyc01g006920.4	30.6879	-1.35386	0.500023	0.00017933	0.00211202
Solyc01g006950.3	121.903	2.00034	1.26572	0.000982447	0.00860819
Solyc01g007010.2	17.1922	3.34745	0.941814	2.85692e-06	6.32804e-05
Solyc01g007020.4	59.3096	3.14955	0.530179	4.5387e-11	2.93516e-09
Solyc01g007030.3	10.6075	5.38801	1.46969	9.56524e-07	2.43947e-05
Solyc01g007040.4	5.96934	4.53854	1.5395	8.9573e-06	0.000169689
Solyc01g007080.3	33.823	2.90837	1.60305	0.000255877	0.00286448
Solyc01g007190.3	166.456	1.02767	0.854246	0.00850344	0.0466359
Solyc01g007770.2	154.622	1.92398	0.522081	5.30678e-06	0.000108273
Solyc01g150101.1	42.616	1.45854	0.816586	0.00138012	0.0112909
Solyc01g007980.4	208.566	-2.50854	0.623188	9.59312e-07	2.44371e-05
Solyc01g008050.4	15.685	1.7217	1.38785	0.00235411	0.0172449
Solyc01g008130.4	81.5885	1.00147	0.632485	0.00437338	0.0280488
Solyc01g008300.2	41.924	-2.30332	0.541823	4.47487e-07	1.24341e-05
Solyc01g008500.4	78.3962	1.15499	1.01167	0.007156	0.0409191
Solyc01g008790.4	1022.03	-1.26483	0.369166	2.27791e-05	0.000378415
Solyc01g008940.2	91.2711	-1.28657	0.421202	7.19062e-05	0.00099837
Solyc01g009380.3	417.959	-1.3861	0.253549	3.0571e-09	1.42407e-07
Solyc01g009430.3	5405.37	4.07397	0.406057	1.14838e-25	3.72435e-23
Solyc01g009930.3	10.9282	1.42041	1.24391	0.00432418	0.0277989
Solyc01g010000.3	1253.86	2.67918	0.266863	3.067e-25	9.25594e-23
Solyc01g010020.3	123.39	1.02256	0.414749	0.000494268	0.00492532
Solyc01g010060.2	31.2938	1.20558	1.03021	0.00622919	0.0368083
Solyc01g010150.3	284.348	1.5246	0.265007	5.23689e-10	2.87355e-08
Solyc01g010410.3	14.0084	1.65788	1.05816	0.00158036	0.0125648
Solyc01g010480.3	2549.6	-3.21865	0.60691	1.58245e-09	7.88646e-08
Solyc01g011430.4	6.44929	2.20956	1.92884	0.00125301	0.0104758
Solyc01g014105.1	400.079	1.43932	0.259765	1.93481e-09	9.49016e-08
Solyc01g014140.3	83.8743	1.26345	0.431699	0.000106727	0.00137223
Solyc01g014320.4	203.875	1.28082	0.267842	1.03192e-07	3.36172e-06
Solyc01g014373.1	268.552	1.00259	0.501454	0.00169242	0.013246
Solyc01g014560.4	115.997	-1.50548	0.408933	7.95088e-06	0.000153024
Solyc01g014840.3	204.86	1.04697	0.750616	0.00585268	0.0351487
Solyc01g020340.2	37.2099	-1.03245	0.385087	0.000267001	0.00297217
Solyc01g028803.1	196.447	1.76309	0.453056	2.90896e-06	6.4302e-05
Solyc01g049880.3	198.838	-2.99905	0.407282	3.7144e-15	4.38642e-13
Solyc01g150131.1	49.8968	1.09206	0.776575	0.00525791	0.0324664
Solyc01g057430.3	30.3419	-2.23893	0.705883	2.1084e-05	0.000354868
Solyc01g057707.1	57.2375	1.29939	1.10689	0.00518601	0.032132
Solyc01g058720.4	242.479	2.42481	0.473997	7.27474e-09	3.0934e-07
Solyc01g060020.4	22.5633	1.43442	1.34818	0.00455017	0.0289688
Solyc01g060240.4	670.341	-1.02518	0.239782	9.23061e-07	2.3569e-05
Solyc01g065690.3	236.469	1.16085	0.319307	1.16432e-05	0.000212244
Solyc01g065700.3	648.466	2.4152	0.756509	1.7128e-05	0.000296789
Solyc01g065725.1	25.5211	1.09285	0.964962	0.00823189	0.0455606
Solyc01g066430.3	491.786	1.90214	0.568827	1.67794e-05	0.000292342
Solyc01g066440.3	344.906	-1.91294	0.413098	1.13716e-07	3.66607e-06
Solyc01g066560.3	100.216	-1.08637	0.334866	4.55126e-05	0.000678288
Solyc01g066570.3	73.1667	-3.93708	0.750328	1.48723e-09	7.48055e-08
Solyc01g066610.4	67.3766	-1.62419	0.729047	0.000430303	0.0044104
Solyc01g067120.4	192.061	1.88441	0.564422	1.73352e-05	0.000299901
Solyc01g067360.3	249.873	1.15272	0.292457	3.74233e-06	8.00735e-05
Solyc01g067460.3	192.872	-1.15604	1.17464	0.00846316	0.0464853
Solyc01g067660.3	3118.54	2.04896	0.63468	2.10037e-05	0.00035379
Solyc01g067680.3	1888.32	-2.45257	0.268755	2.16866e-21	4.90863e-19
Solyc01g067690.4	80.1354	-1.16131	0.418413	0.000180624	0.00212495
Solyc01g067910.3	13.323	-2.89939	1.43204	0.000177729	0.00209885
Solyc01g068260.4	400.582	-1.07302	0.246694	6.89506e-07	1.82045e-05
Solyc01g068380.3	127.982	-1.15019	0.322515	1.49164e-05	0.000264586
Solyc01g068540.3	27.6437	-1.20047	0.565356	0.000941637	0.00833435
Solyc01g068560.3	1090.89	1.47076	0.328293	3.57897e-07	1.0179e-05
Solyc01g079150.4	918.152	1.62176	0.531108	5.22687e-05	0.00075767
Solyc01g079180.4	150.251	3.53747	0.827071	1.74552e-07	5.3345e-06
Solyc01g079200.4	12.9941	1.42288	1.10177	0.00354335	0.0238666
Solyc01g079260.4	227.95	2.02365	0.408363	2.14376e-08	8.28858e-07
Solyc01g079470.4	11532.1	-3.91356	0.670372	5.36677e-11	3.43996e-09
Solyc01g079480.3	1269.06	1.11465	0.212884	1.04396e-08	4.28813e-07
Solyc01g079890.3	4.40769	2.46494	2.06698	0.000859963	0.00773753
Solyc01g079940.4	460.294	1.73154	0.574553	5.25376e-05	0.000760047
Solyc01g080020.2	371.275	-1.79965	0.916489	0.000616746	0.0058925
Solyc01g080100.3	397.217	1.10217	0.313713	1.81868e-05	0.000312891
Solyc01g080190.3	115.793	-1.72835	0.263339	2.43739e-12	1.93292e-10
Solyc01g080210.3	278.184	-1.05655	0.32057	3.88296e-05	0.00059002
Solyc01g080480.4	13.0432	-1.2876	0.694179	0.00152913	0.0122201
Solyc01g080890.2	321.651	2.07962	0.307246	4.06613e-13	3.56262e-11
Solyc01g080990.3	39.0673	-3.88584	1.01193	8.36347e-07	2.16861e-05
Solyc01g081020.1	118.786	-1.05816	0.646361	0.00352365	0.023745
Solyc01g081110.4	72.5555	-2.16024	0.406349	2.95071e-09	1.37884e-07
Solyc01g081210.4	147.013	-4.22251	0.427865	6.25114e-25	1.82249e-22
Solyc01g081230.2	26.8229	-2.10023	0.590788	7.14996e-06	0.000140555
Solyc01g081240.3	64.9611	-1.30433	0.438665	8.98116e-05	0.00119633
Solyc01g081390.4	831.59	-2.38675	0.438864	1.33081e-09	6.78804e-08
Solyc01g081540.4	1401.85	2.03298	0.536443	3.33031e-06	7.23764e-05
Solyc01g081560.2	25.7462	-1.05815	0.523142	0.00146922	0.0118591
Solyc01g073840.1	14.4306	4.6725	1.85866	1.97718e-05	0.00033538
Solyc01g073860.3	14.4762	3.23932	2.11679	0.000272692	0.00302158
Solyc01g073910.4	299.014	-1.55441	0.248797	2.51427e-11	1.70727e-09
Solyc01g086640.2	497.109	1.07111	0.506028	0.00114698	0.00972781
Solyc01g086870.3	2788.17	1.01241	0.528828	0.00204229	0.01535
Solyc01g087560.3	1580.36	1.23167	0.223781	2.6552e-09	1.26802e-07
Solyc01g087580.3	15.4145	1.44894	0.877984	0.00183141	0.0141216
Solyc01g087680.4	1196.03	-1.59966	0.299319	4.60798e-09	2.04341e-07
Solyc01g087840.3	66.4345	1.56932	0.908209	0.00132725	0.0109574
Solyc01g087850.2	2391.95	1.93401	0.544434	8.30171e-06	0.000158792
Solyc01g087970.3	793.202	1.22048	0.405889	8.7558e-05	0.00117224
Solyc01g088380.3	153.005	-1.07431	0.428881	0.000418474	0.00431358
Solyc01g088650.4	416.266	1.06511	0.158276	1.28625e-12	1.05468e-10
Solyc01g088810.4	38.0347	2.51576	0.753506	1.02191e-05	0.000190111
Solyc01g090510.2	28.8916	-1.31944	0.638319	0.000912343	0.00811806
Solyc01g090680.3	1226.4	-1.56247	0.387346	2.06103e-06	4.78462e-05
Solyc01g090800.3	124.772	2.54878	0.510986	1.29197e-08	5.21806e-07
Solyc01g090840.3	88.4621	-1.71905	0.408911	8.92528e-07	2.28953e-05
Solyc01g090910.3	872.22	1.02886	0.21337	7.65379e-08	2.55075e-06
Solyc01g091230.3	285.987	-1.20125	0.674615	0.00204541	0.0153631
Solyc01g091590.3	16.1355	1.75679	0.923867	0.000736987	0.00682318
Solyc01g091700.4	117.655	2.21091	0.616577	5.89641e-06	0.000118523
Solyc01g091740.4	626.76	1.30358	0.235337	2.16633e-09	1.05543e-07
Solyc01g091780.4	1034.71	-1.20941	0.329241	1.00211e-05	0.000187068
Solyc01g091830.3	111.756	-1.9469	0.475244	1.10972e-06	2.77161e-05
Solyc01g091850.3	33.6396	-2.89638	0.601954	2.41244e-08	9.19646e-07
Solyc01g094170.3	125.919	1.13086	0.703552	0.00330439	0.0225223
Solyc01g094260.4	379.652	1.44659	0.639872	0.000494368	0.00492532
Solyc01g094380.2	36.6642	2.2058	0.700968	2.3317e-05	0.000386465
Solyc01g094590.4	67.8109	1.71304	0.319761	3.68374e-09	1.67106e-07
Solyc01g094790.3	3468.79	1.43209	0.354551	2.27069e-06	5.22669e-05
Solyc01g094830.4	812.249	-2.20238	0.261393	1.09409e-18	1.74805e-16
Solyc01g094840.3	575.662	1.77949	0.491154	7.5059e-06	0.000146406
Solyc01g094910.3	1308.78	1.51785	0.935649	0.00174604	0.0135887
Solyc01g094940.4	2186.4	2.01168	0.180241	2.09247e-30	8.26678e-28
Solyc01g094960.3	490.245	1.17114	0.26662	5.94194e-07	1.5842e-05
Solyc01g095030.3	490.389	1.1761	0.486713	0.000470107	0.00474673
Solyc01g095070.4	1055	1.93659	0.271371	3.38629e-14	3.53753e-12
Solyc01g095100.4	117.822	1.11028	0.310309	1.44526e-05	0.00025741
Solyc01g095140.4	22.7075	-1.36649	0.994445	0.00342413	0.0231857
Solyc01g095270.3	608.305	-2.12823	0.354227	5.57195e-11	3.54014e-09
Solyc01g095450.4	150.134	-1.74006	0.736103	0.000275636	0.00304644
Solyc01g095530.2	3273.76	1.86268	0.707851	0.000127183	0.00158953
Solyc01g095570.3	912.504	1.64929	0.30888	4.41724e-09	1.97049e-07
Solyc01g095630.3	970.716	1.14337	0.395655	0.000131877	0.00163745
Solyc01g095680.2	326.57	-1.03218	0.419955	0.000499074	0.00496765
Solyc01g095740.4	1532.95	-1.58401	0.439394	9.62018e-06	0.000181298
Solyc01g095930.4	790.809	-6.02233	0.50715	5.51896e-34	2.55152e-31
Solyc01g096010.4	516.879	-1.13122	0.382501	0.000108917	0.00139544
Solyc01g096040.4	3012.54	-1.22499	0.506052	0.000438577	0.00448463
Solyc01g096250.2	479.509	-2.19524	0.477112	1.03711e-07	3.37357e-06
Solyc01g096400.4	410.12	-2.8914	0.329699	4.44086e-20	8.8528e-18
Solyc01g150149.1	19.5341	-1.33331	0.535325	0.000323073	0.00349604
Solyc01g096440.4	59.9907	-2.09139	0.536448	2.12422e-06	4.91556e-05
Solyc01g096510.2	45.7319	1.03138	0.877698	0.00881187	0.0479042
Solyc01g096620.4	356.29	2.27629	0.260007	6.2101e-20	1.22672e-17
Solyc01g096630.3	467.985	2.24493	0.249806	7.79278e-21	1.72785e-18
Solyc01g096740.4	60.0666	1.04786	0.455046	0.00073951	0.00683779
Solyc01g096790.4	72.0694	-5.19008	0.960043	7.65517e-10	4.08696e-08
Solyc01g096860.3	19.6629	-1.66856	1.00054	0.00129857	0.0107821
Solyc01g096940.4	207.164	-1.07238	0.529835	0.00143369	0.0116633
Solyc01g097000.3	689.632	-1.95595	0.557971	9.52008e-06	0.000179568
Solyc01g097200.1	8.2064	1.44245	1.18877	0.00381751	0.0252694
Solyc01g097670.4	65.7645	-2.03152	0.656042	3.13573e-05	0.000494366
Solyc01g097940.1	20.9885	2.63197	1.08216	9.74923e-05	0.00128155
Solyc01g098190.3	1411.16	-1.1291	0.260634	7.61738e-07	1.9966e-05
Solyc01g098400.3	110.936	1.26326	0.366555	2.13291e-05	0.000357885
Solyc01g098410.4	396.462	1.47589	0.205895	5.58272e-14	5.59018e-12
Solyc01g098420.3	114.652	5.07445	1.13307	6.02347e-08	2.06765e-06
Solyc01g098560.3	1264.85	1.4445	0.289933	3.56617e-08	1.30015e-06
Solyc01g098700.4	906.291	1.24407	0.252578	5.23536e-08	1.83482e-06
Solyc01g098720.3	51.4734	1.32065	0.971457	0.00379092	0.0251751
Solyc01g099150.5.1	189.704	-1.89271	0.632556	4.78143e-05	0.000705451
Solyc01g099290.3	129.231	-1.15571	0.416683	0.000182553	0.00214416
Solyc01g099340.3	316.303	1.45938	0.506138	9.95349e-05	0.00130141
Solyc01g099520.3	419.422	1.46097	0.170717	9.24827e-19	1.51094e-16
Solyc01g099560.3	64.9567	1.45563	0.716471	0.000823197	0.0074717
Solyc01g099650.3	232.459	-1.84002	0.663367	9.05656e-05	0.00120287
Solyc01g099980.4	116.105	-2.16022	0.272393	6.67305e-17	9.23559e-15
Solyc01g100000.3	448.08	-3.36541	0.237293	1.87405e-47	2.03606e-44
Solyc01g100030.5.1	386.391	-1.05506	0.613645	0.002967	0.0206502
Solyc01g100100.4	5.00508	1.82892	1.47612	0.00201084	0.0151575
Solyc01g100120.4	46.311	2.14819	0.880428	0.000150825	0.00183088
Solyc01g100200.3	738.862	2.50513	0.747464	9.91204e-06	0.000185352
Solyc01g100210.3	103.453	-1.07704	0.42545	0.000388012	0.00403953
Solyc01g100230.3	990.496	-4.87723	0.273055	5.31692e-73	1.44414e-69
Solyc01g100240.3	562.968	1.32454	0.68216	0.00119976	0.0101123
Solyc01g100310.2	110.511	1.46441	0.760647	0.00102472	0.00893144
Solyc01g100340.4	27.7623	-1.12953	0.655535	0.00259722	0.0186009
Solyc01g100790.1	8.99187	-1.3164	0.82157	0.0024604	0.0178683
Solyc01g100900.4	389.408	-1.22664	0.292336	1.3555e-06	3.30872e-05
Solyc01g102270.2	352.933	2.29526	0.264341	1.16672e-19	2.22384e-17
Solyc01g102310.3	3063.37	1.66189	0.367128	2.38157e-07	7.05992e-06
Solyc01g102340.3	168.248	2.18823	0.907219	0.000154434	0.00186843
Solyc01g102440.3	32.029	1.19253	0.654614	0.00189669	0.0145168
Solyc01g102450.3	18.7054	1.06232	0.853661	0.00740554	0.0420357
Solyc01g102460.4	106.106	2.11536	0.438723	3.86537e-08	1.40218e-06
Solyc01g102790.3	42.0302	-1.76221	0.396024	3.00214e-07	8.69779e-06
Solyc01g103430.4	1872.54	-1.01989	0.277278	1.00982e-05	0.000188347
Solyc01g103470.2	63.7501	2.44429	0.66768	3.80923e-06	8.13871e-05
Solyc01g103650.3	785.915	1.43751	0.745245	0.00105449	0.00910695
Solyc01g103970.4	147.155	-1.50462	0.206599	2.30347e-14	2.46562e-12
Solyc01g104050.4	617.661	1.47118	0.378312	3.88595e-06	8.29448e-05
Solyc01g104770.4	1280.94	1.71197	0.566114	5.20097e-05	0.000755932
Solyc01g105070.3	530.702	5.36086	1.06906	5.51393e-09	2.41071e-07
Solyc01g105120.4	5412.43	1.65355	0.247596	1.27009e-12	1.04537e-10
Solyc01g105360.3	644.891	-2.37419	0.644906	3.74406e-06	8.00735e-05
Solyc01g105387.1	11.1585	2.8116	1.95775	0.000475724	0.00478604
Solyc01g105410.4	1418.64	2.00918	0.936349	0.00033244	0.00357283
Solyc01g105450.4	527.707	2.71381	0.673305	8.08952e-07	2.10764e-05
Solyc01g105630.4	11.2672	1.55234	1.77975	0.00371611	0.0247767
Solyc01g105720.2	1122.89	1.21028	0.359246	2.84172e-05	0.00045503
Solyc01g105880.4	53.6218	1.25752	1.15508	0.0062178	0.0367737
Solyc01g105940.3	11.7001	1.37916	1.22152	0.00472492	0.0299236
Solyc01g106000.4	2159.62	-2.31825	0.484107	3.95249e-08	1.43139e-06
Solyc01g106330.3	394.989	1.77256	0.527807	1.80627e-05	0.000311001
Solyc01g106340.3	76.9668	1.94402	0.532843	5.93003e-06	0.000119088
Solyc01g106450.3	974.811	-1.48237	0.303299	5.44543e-08	1.89318e-06
Solyc01g106620.2	514.028	1.10959	0.835112	0.00585081	0.0351487
Solyc01g106690.3	1462.92	1.49375	0.312693	9.10508e-08	2.98408e-06
Solyc01g106700.3	21.1657	1.24262	0.660213	0.0015399	0.0122836
Solyc01g106910.4	387.884	3.33952	0.37875	1.8498e-20	3.91383e-18
Solyc01g107070.4	29.2983	1.1286	1.14691	0.00899045	0.0486438
Solyc01g107080.3	20.6544	-1.7077	1.49503	0.0026678	0.0189937
Solyc01g107090.2	18.9421	2.16202	1.18992	0.000537289	0.00526364
Solyc01g107100.3	86.3231	4.94766	1.01902	1.13895e-08	4.62585e-07
Solyc01g107190.3	433.676	-1.35025	0.851887	0.00241181	0.0176037
Solyc01g107460.2	913.814	1.72346	0.942647	0.00088898	0.00794597
Solyc01g107780.4	161.429	1.73877	1.23328	0.00182227	0.0140711
Solyc01g107800.4	390.684	1.18772	0.350002	2.65204e-05	0.000429086
Solyc01g107890.3	511.321	2.17654	0.640872	1.12549e-05	0.000206204
Solyc01g108100.3	102.77	-5.32672	0.484134	1.06325e-29	3.91582e-27
Solyc01g108210.4	402.246	1.02907	0.679771	0.00479743	0.0302769
Solyc01g108270.4	8.18869	1.608	1.08926	0.00198159	0.0149993
Solyc01g108300.3	510.899	-1.62509	0.293748	1.5905e-09	7.90845e-08
Solyc01g108330.2	85.4596	-3.51973	0.340836	7.09072e-27	2.40741e-24
Solyc01g108390.3	427.372	-1.61905	0.472659	1.68809e-05	0.00029363
Solyc01g108500.4	11981.8	1.13775	0.342109	3.40004e-05	0.000529601
Solyc01g108560.4	86.0386	-1.94251	0.387247	1.6966e-08	6.67851e-07
Solyc01g108570.3	130.138	-1.78816	0.329958	2.3805e-09	1.14691e-07
Solyc01g108910.4	3972.03	-5.87061	0.473125	8.6185e-37	4.92819e-34
Solyc01g109090.2	960.001	-1.09936	0.7939	0.00539632	0.0331233
Solyc01g109100.2	365.232	-3.29748	0.429069	2.42923e-16	3.14194e-14
Solyc01g109250.2	179.878	1.14273	0.586514	0.0015408	0.0122862
Solyc01g109290.3	206.972	-1.07272	0.304689	1.78278e-05	0.000307445
Solyc01g109310.3	18.9097	3.24203	0.933432	3.95275e-06	8.41228e-05
Solyc01g109380.3	366.827	-1.5988	0.346649	1.7397e-07	5.32441e-06
Solyc01g109500.4	1740.68	1.56575	0.49204	3.78632e-05	0.000577012
Solyc01g109630.4	419.87	-1.31683	0.442273	8.77587e-05	0.0011742
Solyc01g109720.3	91.3013	2.39715	0.569946	5.05139e-07	1.37719e-05
Solyc01g109830.3	706.906	-1.11644	0.174635	1.26508e-11	9.07224e-10
Solyc01g110320.4	4.53339	1.54056	1.79613	0.00375332	0.0249635
Solyc01g110340.4	835.459	1.45562	0.743023	0.000964395	0.00848738
Solyc01g110370.4	339.914	1.97694	0.263978	2.36062e-15	2.84966e-13
Solyc01g110510.3	24.679	1.14256	0.927017	0.0064336	0.0377011
Solyc01g110520.3	2602.85	1.89537	0.235718	3.30177e-17	4.75127e-15
Solyc01g110610.4	14.0985	-2.27919	1.163	0.000361921	0.0038206
Solyc01g110800.3	13.9099	4.73783	1.5059	5.08755e-06	0.000105183
Solyc01g110903.1	20.7454	2.22113	1.0197	0.000248119	0.00278912
Solyc01g110920.4	260.644	1.7176	0.211907	2.54286e-17	3.68359e-15
Solyc01g110930.1	21.3793	1.25238	0.754599	0.00242989	0.017694
Solyc01g111000.4	20.1395	1.26771	0.826508	0.00303645	0.0210316
Solyc01g150176.1	3490.91	1.83544	0.825616	0.000340963	0.00363608
Solyc01g111350.3	1503.53	-5.75266	0.485405	7.52173e-34	3.40499e-31
Solyc01g111900.4	7.78795	2.14682	2.08595	0.00136604	0.011201
Solyc01g111970.4	68.0967	1.91315	0.811498	0.000231717	0.00262924
Solyc01g111980.3	2383.45	1.54067	0.888044	0.00136241	0.0111839
Solyc01g112100.3	1573.29	-1.14836	0.261741	6.04365e-07	1.60934e-05
Solyc01g112260.4	1170.77	2.02694	0.229921	3.89627e-20	7.91234e-18
Solyc02g043810.4	10.7222	-1.33778	0.904153	0.0029929	0.0207971
Solyc02g005110.3	106.493	1.69085	0.947286	0.00100922	0.00881054
Solyc02g014030.3	375.501	2.42759	0.611155	1.24845e-06	3.07569e-05
Solyc02g014230.1	166.562	1.01082	0.33597	0.000101132	0.00131759
Solyc02g014240.2	171.996	1.2603	0.36481	2.07814e-05	0.000350861
Solyc02g014250.3	49.5631	1.42725	0.411909	1.77312e-05	0.000306022
Solyc02g014360.3	122.98	-1.06814	0.416914	0.000360299	0.0038097
Solyc02g014860.3	2127.01	-7.17797	0.418898	9.22142e-68	1.66977e-64
Solyc02g020910.4	2203.13	1.07873	0.143718	5.1005e-15	5.92667e-13
Solyc02g021000.3	1354.37	-1.24554	0.502684	0.000369777	0.00387971
Solyc02g021270.3	149.625	-1.04987	0.302863	2.1671e-05	0.00036296
Solyc02g032840.1	74.9695	1.04419	0.546306	0.00195504	0.0148432
Solyc02g036350.3	12872.3	2.13847	0.306877	9.72329e-14	9.43202e-12
Solyc02g036370.3	222.288	1.00806	0.299909	3.1578e-05	0.000496497
Solyc02g036440.3	11.7951	-1.68496	0.82765	0.000609969	0.00584134
Solyc02g037550.3	263.515	4.4834	0.923811	1.08884e-08	4.45562e-07
Solyc02g037555.1	25.9893	3.0288	1.76532	0.000267588	0.00297483
Solyc02g062330.3	24.8402	-1.28013	0.663281	0.00131167	0.0108571
Solyc02g062460.4	100.519	1.09187	0.6829	0.00359789	0.0241399
Solyc02g062990.1	26.1469	3.13081	1.41426	0.000102313	0.00132805
Solyc02g063000.4	110.105	1.73964	0.935368	0.000818335	0.00743689
Solyc02g063220.3	627.964	-1.79556	0.283177	9.50203e-12	7.02278e-10
Solyc02g063240.4	513.337	1.00973	0.373296	0.000254649	0.00285514
Solyc02g063355.1	118.317	2.07874	1.1219	0.000552129	0.00538958
Solyc02g063410.3	19.8377	-1.673	0.850536	0.000715563	0.00665317
Solyc02g063420.3	208.31	1.47119	0.594504	0.0002866	0.00314363
Solyc02g063547.1	80.7405	1.26837	0.716352	0.00188385	0.0144491
Solyc02g064720.3	160.13	1.65949	0.481274	1.50874e-05	0.000266966
Solyc02g064760.3	8.73216	-1.04242	0.825692	0.00748287	0.0423646
Solyc02g064770.4	2183.76	-1.38475	0.351538	3.44994e-06	7.47396e-05
Solyc02g064945.1	30.8456	-1.24668	0.72908	0.00221168	0.0163963
Solyc02g064980.1	22.5132	2.89037	1.73967	0.000330661	0.00355866
Solyc02g065050.1	257.442	3.35831	0.676851	8.3453e-09	3.50068e-07
Solyc02g065070.3	1184.5	1.47029	0.278596	7.73312e-09	3.26277e-07
Solyc02g065220.4	5891.79	1.40185	0.466108	7.41999e-05	0.00102433
Solyc02g065230.3	249.324	3.38614	0.403983	7.75435e-19	1.30616e-16
Solyc02g065240.3	883.065	1.81186	0.385643	9.18798e-08	3.00671e-06
Solyc02g065410.3	44.653	-1.32061	0.490303	0.00019298	0.00225202
Solyc02g065600.3	40.4387	2.3887	0.848548	4.88345e-05	0.000718432
Solyc02g065610.3	138.351	1.34221	0.494595	0.000178588	0.0021067
Solyc02g065765.1	4506.38	1.20753	0.313665	5.26386e-06	0.000107803
Solyc02g150126.1	26.4138	1.11194	0.661158	0.00292094	0.0204526
Solyc02g066930.3	225.671	-1.90879	0.31112	3.05012e-11	2.03926e-09
Solyc02g067160.4	245.031	1.18365	0.224173	8.67213e-09	3.603e-07
Solyc02g067230.3	93.0826	3.36292	0.381259	1.75193e-20	3.76907e-18
Solyc02g067360.3	736.621	-1.65615	0.455777	8.13744e-06	0.000156062
Solyc02g067530.4	378.716	1.12325	0.237983	1.34308e-07	4.22752e-06
Solyc02g067600.1	37.5181	4.63119	1.11272	2.18944e-07	6.52175e-06
Solyc02g067605.1	29.9832	1.97909	0.726304	8.96237e-05	0.00119621
Solyc02g067690.3	739.917	-2.09586	0.303671	1.59365e-13	1.47985e-11
Solyc02g067700.1	82.575	2.56158	0.870681	3.03005e-05	0.000480583
Solyc02g067790.4	155.904	1.05487	0.73873	0.00541343	0.0332002
Solyc02g067810.1	57.2597	1.29748	0.630515	0.000960188	0.00846407
Solyc02g068040.3	165.912	-3.99676	0.551675	4.53039e-15	5.32113e-13
Solyc02g068050.4	1828.65	-1.26233	0.283739	4.65136e-07	1.28261e-05
Solyc02g068300.3	822.423	2.25438	0.384459	1.24261e-10	7.47941e-09
Solyc02g068600.3	184.415	2.02304	0.609759	1.63661e-05	0.000287484
Solyc02g068610.2	55.9268	1.93026	0.559894	1.17673e-05	0.000214327
Solyc02g068615.1	39.1187	2.38257	0.732988	1.48448e-05	0.000263963
Solyc02g068640.3	610.647	-1.03934	0.25658	2.37651e-06	5.43571e-05
Solyc02g068680.1	45.1629	3.28038	1.04183	1.0148e-05	0.000188952
Solyc02g068820.3	946.709	4.20594	0.544944	1.26734e-16	1.68945e-14
Solyc02g069060.4	30.191	1.09904	0.844809	0.00626387	0.0369281
Solyc02g069070.3	87.0114	-1.92251	0.482293	1.75112e-06	4.14489e-05
Solyc02g069510.1	33.4864	1.29105	0.513406	0.000319037	0.00346271
Solyc02g070090.1	6.79582	1.37021	1.78336	0.00485306	0.0305481
Solyc02g070385.1	135.717	-1.10365	0.640296	0.00270767	0.0192208
Solyc02g070390.3	615.004	-1.84145	0.583374	3.13297e-05	0.000494366
Solyc02g070530.4	475.084	-1.11389	0.351912	5.792e-05	0.000829079
Solyc02g070690.1	7.73431	1.30347	1.25136	0.00594726	0.0355706
Solyc02g070800.2	10415.9	-2.21169	0.644335	9.74477e-06	0.000183059
Solyc02g070820.1	45.4781	-3.00502	0.352298	3.2507e-19	5.78971e-17
Solyc02g070890.3	924.633	4.68428	0.315145	9.79223e-52	1.25162e-48
Solyc02g071090.3	632.92	1.43085	0.850695	0.00176862	0.0137296
Solyc02g071280.3	886.009	-1.06291	0.336284	6.03934e-05	0.000858266
Solyc02g071360.4	77.4719	1.399	0.657889	0.000716625	0.0066602
Solyc02g071470.4	323.1	4.88361	1.49473	3.51987e-06	7.58763e-05
Solyc02g071560.4	13.7902	1.57466	1.23181	0.00281737	0.019844
Solyc02g071610.3	1544.84	1.05223	0.505867	0.00128959	0.0107484
Solyc02g071620.3	897.412	2.94494	0.447815	9.76535e-13	8.20779e-11
Solyc02g071790.3	48.0452	-1.19483	0.335419	1.49011e-05	0.000264532
Solyc02g072120.3	55.4544	-1.12521	0.356845	5.97846e-05	0.000851284
Solyc02g072150.3	1157.23	1.79065	0.225602	8.83701e-17	1.20012e-14
Solyc02g072170.3	57.7047	-1.00006	0.462968	0.00113912	0.00966868
Solyc02g072210.1	8.31786	2.50849	1.08487	0.000141322	0.00173686
Solyc02g072400.1	10.7632	2.64526	1.007	6.18562e-05	0.000875859
Solyc02g072440.4	64.8019	1.94786	0.407449	5.41689e-08	1.8893e-06
Solyc02g072470.4	187.14	1.47259	1.13192	0.00321749	0.0220754
Solyc02g076690.3	5240.37	-4.57709	0.547708	8.51801e-19	1.41288e-16
Solyc02g076720.3	2763.64	-1.32319	0.312391	1.11682e-06	2.78616e-05
Solyc02g076730.3	414.097	-1.13524	0.243687	1.79528e-07	5.46354e-06
Solyc02g076740.3	266.089	-1.44933	0.27379	7.26986e-09	3.0934e-07
Solyc02g076750.3	841.921	-1.17675	0.254795	2.19102e-07	6.52175e-06
Solyc02g076930.2	54.1291	2.63473	0.595435	1.69682e-07	5.22982e-06
Solyc02g077080.3	4279.52	1.36194	0.491749	0.000150415	0.00182738
Solyc02g077110.3	301.17	-1.7889	0.571461	3.55441e-05	0.000548536
Solyc02g077430.4	1281.3	-1.10824	0.735401	0.00420725	0.0271113
Solyc02g077590.1	1079.1	3.60843	0.874637	3.13794e-07	9.01909e-06
Solyc02g077650.2	34.8221	-1.18433	0.447016	0.000250886	0.00281586
Solyc02g077910.4	244.159	-1.28068	0.429777	9.00509e-05	0.0011975
Solyc02g077920.4	602.527	2.10646	0.428368	2.42911e-08	9.24381e-07
Solyc02g077980.3	27.0132	-1.43723	0.973395	0.00256682	0.0184074
Solyc02g078160.3	51.3385	1.97137	0.904247	0.000322066	0.00348756
Solyc02g078400.3	6011.29	4.90138	0.552351	1.24901e-20	2.71398e-18
Solyc02g078590.1	368.833	-1.54063	0.270402	7.04732e-10	3.81873e-08
Solyc02g078660.4	110.848	2.48056	0.97537	8.68569e-05	0.00116562
Solyc02g078760.1	397.111	1.1026	0.328694	3.13485e-05	0.000494366
Solyc02g079010.4	56.947	1.36272	0.549232	0.000319812	0.00346939
Solyc02g079040.3	1636.6	1.26274	0.323491	4.2264e-06	8.89878e-05
Solyc02g079180.1	30.3994	1.57678	1.68034	0.00366761	0.0245362
Solyc02g079280.3	19.6003	-1.56897	1.01479	0.00186126	0.0143055
Solyc02g079330.3	207.246	4.51256	0.956616	2.07047e-08	8.03381e-07
Solyc02g079430.4	230.236	1.80982	0.585949	3.93328e-05	0.000595584
Solyc02g079440.3	149.613	-1.26267	0.665137	0.00144267	0.011697
Solyc02g079480.1	10.1386	-2.21296	1.33025	0.000664708	0.0062607
Solyc02g079490.3	32.759	5.24919	1.64732	3.51821e-06	7.58763e-05
Solyc02g079530.4	36.8896	-2.71626	0.872122	1.67355e-05	0.00029185
Solyc02g079550.3	157.742	-5.75879	0.571832	2.33161e-25	7.13571e-23
Solyc02g079560.1	60.6674	-4.97526	0.641587	1.49656e-16	1.95896e-14
Solyc02g079600.3	453.287	3.02835	0.511114	5.49429e-11	3.50104e-09
Solyc02g079770.3	2821.43	-1.7689	0.457338	3.1605e-06	6.90891e-05
Solyc02g079880.3	1881.38	1.15506	0.194088	2.00613e-10	1.16867e-08
Solyc02g079930.3	29.1657	-1.70035	1.29296	0.00220951	0.0163859
Solyc02g080040.4	210.273	1.54931	0.670037	0.000386924	0.00403236
Solyc02g080050.1	73.7666	2.0504	0.63365	2.05105e-05	0.000346826
Solyc02g080080.3	158.128	1.93285	1.14838	0.000895861	0.0079976
Solyc02g080120.3	55.465	-1.25732	0.968926	0.00468305	0.029693
Solyc02g080290.3	327.289	2.17601	0.42148	6.60667e-09	2.83149e-07
Solyc02g080510.1	1655.81	1.32351	0.605009	0.000686238	0.00643005
Solyc02g081040.4	95.0503	-1.1525	0.638729	0.00209766	0.0156694
Solyc02g081060.4	537.468	-5.6278	0.50013	7.52537e-31	3.08526e-28
Solyc02g081170.4	1465.65	-1.06056	0.381036	0.000193304	0.00225459
Solyc02g081190.4	4574.1	1.60256	0.367562	5.25591e-07	1.42047e-05
Solyc02g081360.4	217.174	-1.77774	0.557572	3.02707e-05	0.000480461
Solyc02g081500.3	918.592	1.27826	0.303148	1.23047e-06	3.03484e-05
Solyc02g081560.1	101.122	-1.33199	0.348517	5.52161e-06	0.000112235
Solyc02g081600.4	626.973	1.15705	0.415689	0.000177283	0.00209471
Solyc02g081910.2	524.39	-1.18503	0.425919	0.000173291	0.00205537
Solyc02g081920.3	973.878	-1.07979	0.597979	0.00235082	0.017228
Solyc02g082140.3	1415.18	1.42682	0.424371	2.47341e-05	0.000405184
Solyc02g082150.1	30.0045	1.86341	0.614157	4.36971e-05	0.000653922
Solyc02g082450.3	42.3609	1.50291	1.39026	0.00396519	0.0259758
Solyc02g082510.1	1615.96	1.02724	0.490414	0.00129056	0.0107484
Solyc02g082700.3	3404.05	-1.32539	0.187403	1.33893e-13	1.27046e-11
Solyc02g082737.1	14.5307	1.94962	0.892412	0.000326638	0.00352584
Solyc02g082950.3	72.5383	1.74439	0.808556	0.000437111	0.00447385
Solyc02g083020.1	8.5199	1.8276	1.01287	0.000816523	0.00742663
Solyc02g083280.4	3438.77	-1.47837	0.380763	3.95069e-06	8.41228e-05
Solyc02g083380.3	841.782	2.74319	0.588005	5.35506e-08	1.87375e-06
Solyc02g083835.1	1210.57	1.80543	0.25763	1.0056e-13	9.66844e-12
Solyc02g083880.3	42.4202	4.32475	1.23747	2.30409e-06	5.29233e-05
Solyc02g084210.1	34.3974	1.83055	1.01385	0.000811697	0.00739366
Solyc02g084300.1	3.83721	1.48496	1.77245	0.0041466	0.0268479
Solyc02g084303.1	11.9863	1.18554	0.937498	0.00563388	0.0341908
Solyc02g084400.4	123.43	1.07899	0.690701	0.00396929	0.0259842
Solyc02g084420.3	87.293	3.53991	0.376367	6.74169e-23	1.62767e-20
Solyc02g084430.3	119.333	3.43822	0.514501	3.14592e-13	2.81308e-11
Solyc02g084590.4	310.205	-1.10141	0.434799	0.000376116	0.00393672
Solyc02g084740.4	1006.34	1.35611	0.64925	0.000826517	0.00749245
Solyc02g084900.2	26.6795	1.50435	0.964575	0.00199847	0.0150885
Solyc02g085010.1	122.937	1.09708	0.312649	1.84867e-05	0.000317527
Solyc02g085300.4	837.231	-1.53861	0.309585	3.42279e-08	1.2542e-06
Solyc02g085320.1	193.664	1.61744	0.531856	5.43989e-05	0.000783841
Solyc02g085360.4	574.665	1.40862	0.489268	0.000106094	0.00136653
Solyc02g085710.4	72.1126	1.02813	0.376061	0.000229959	0.00261611
Solyc02g085830.4	471.517	2.73926	0.596106	7.39757e-08	2.48058e-06
Solyc02g086210.4	185.417	1.08544	0.629702	0.00279093	0.019696
Solyc02g086350.3	575.971	1.09139	0.364211	9.9542e-05	0.00130141
Solyc02g086470.3	75.3693	-1.51462	0.49691	5.9077e-05	0.000843696
Solyc02g086490.3	21.9952	1.30005	0.618913	0.000867318	0.0077908
Solyc02g086810.1	249.651	-1.81371	0.25568	5.3667e-14	5.42386e-12
Solyc02g087560.1	870.217	-1.69759	0.340747	2.65034e-08	1.00155e-06
Solyc02g087610.1	57.1296	-2.34708	0.525681	1.73102e-07	5.31261e-06
Solyc02g087810.3	53.1168	2.25556	0.809341	5.90964e-05	0.000843696
Solyc02g087840.3	125.221	1.70803	0.68755	0.000214622	0.00246121
Solyc02g088240.4	38.9667	1.50085	0.422663	1.2484e-05	0.000225866
Solyc02g088430.1	68.0105	-2.17337	1.02373	0.000292328	0.00320323
Solyc02g088910.3	611.844	1.30977	0.522435	0.000318414	0.0034594
Solyc02g088953.1	31.8094	-1.44794	0.631189	0.000456341	0.0046353
Solyc02g088955.1	47.1534	-1.00829	0.515115	0.00185604	0.0142811
Solyc02g089030.1	137.253	1.94055	0.500613	2.61729e-06	5.87511e-05
Solyc02g089040.3	103.05	2.15102	0.415291	6.15311e-09	2.65807e-07
Solyc02g089050.4	714.123	2.01311	0.352834	3.69884e-10	2.0768e-08
Solyc02g089120.4	626.578	1.41892	0.320938	4.82689e-07	1.32596e-05
Solyc02g089160.3	842.285	-2.085	0.390297	2.70372e-09	1.27994e-07
Solyc02g089540.3	714.192	4.13952	0.32181	7.72864e-40	5.08896e-37
Solyc02g089610.2	1048.79	1.11558	0.371887	9.69169e-05	0.00127553
Solyc02g089620.3	8657.34	6.06834	0.441054	1.66095e-44	1.56916e-41
Solyc02g089630.3	1683.6	9.75861	2.33518	1.11373e-09	5.78954e-08
Solyc02g089720.3	184.902	1.4966	0.4605	3.29527e-05	0.000515872
Solyc02g089780.3	29.769	1.74344	1.28744	0.00196422	0.0148972
Solyc02g089840.3	477.409	1.11666	0.245873	3.02719e-07	8.75869e-06
Solyc02g089850.3	496.803	1.0169	0.236997	8.59789e-07	2.22144e-05
Solyc02g089900.1	366.572	1.64061	0.562907	7.58511e-05	0.00104117
Solyc02g089930.4	1582.49	1.95986	0.574472	1.28724e-05	0.000232313
Solyc02g089990.1	110.611	1.10682	0.436659	0.000372263	0.00389827
Solyc02g090110.3	433.371	1.83159	0.40364	1.88686e-07	5.7023e-06
Solyc02g090390.4	1846.3	-2.54024	0.287468	2.93153e-20	6.0666e-18
Solyc02g090430.3	1568.49	-1.05232	0.35296	0.000107133	0.00137664
Solyc02g090540.4	316.187	4.79234	0.572547	8.95874e-19	1.47473e-16
Solyc02g090810.4	37.6592	-3.53454	0.520557	1.40631e-13	1.32285e-11
Solyc02g090930.3	913.509	2.32174	0.719057	1.66422e-05	0.000291158
Solyc02g090940.3	42.5088	3.76475	1.25027	1.12122e-05	0.000205595
Solyc02g091000.4	197.24	2.36026	0.507648	7.4307e-08	2.48785e-06
Solyc02g091010.1	79.3984	1.06175	0.328047	4.7181e-05	0.000699316
Solyc02g091020.3	186.432	1.25552	0.332239	6.72311e-06	0.000133291
Solyc02g091500.1	254.904	1.30236	0.259084	3.15395e-08	1.16949e-06
Solyc02g091670.1	488	1.38593	0.360737	4.94719e-06	0.000102574
Solyc02g091920.3	4788.51	1.33338	0.637566	0.000846942	0.00763302
Solyc02g091930.3	754.035	1.12706	0.307808	1.06804e-05	0.000197679
Solyc02g091950.4	591.674	-1.62448	0.305295	5.04786e-09	2.22485e-07
Solyc02g091980.2	25.5557	1.7761	1.19009	0.00151977	0.0121677
Solyc02g092000.3	773.128	1.30882	0.23743	2.50363e-09	1.20357e-07
Solyc02g092070.3	430.185	1.09022	0.474307	0.000707886	0.00659445
Solyc02g092150.3	169.081	1.25526	0.341558	9.76669e-06	0.000183106
Solyc02g092290.4	394.726	-1.3534	0.259709	1.21184e-08	4.90356e-07
Solyc02g092420.4	101.825	1.17583	0.580861	0.00123093	0.010331
Solyc02g092460.3	48.8287	2.48632	0.518205	3.40414e-08	1.24947e-06
Solyc02g092530.4	3309.98	1.56739	0.202972	7.31508e-16	9.18783e-14
Solyc02g092540.2	95.6593	1.53182	0.366438	1.18923e-06	2.95322e-05
Solyc02g092550.3	521.446	1.7199	0.481312	9.4059e-06	0.000177722
Solyc02g092580.3	1128.04	4.56964	0.82406	3.06233e-10	1.74649e-08
Solyc02g092670.1	4024.67	2.48687	0.394177	7.22044e-12	5.42882e-10
Solyc02g092720.1	256.812	1.14422	0.376394	8.40104e-05	0.00113678
Solyc02g092820.4	80.9451	1.44853	0.892257	0.00192909	0.0147078
Solyc02g092860.3	99.5528	2.30121	1.22007	0.000406477	0.00420902
Solyc02g093250.3	41.2733	2.44505	1.2233	0.000283596	0.00311856
Solyc02g093280.2	37.6483	2.35543	0.840873	5.20993e-05	0.000756728
Solyc02g093290.3	1762.68	1.03025	0.208622	4.33896e-08	1.55068e-06
Solyc02g093310.3	79.839	1.18292	0.416937	0.000148492	0.00180862
Solyc02g093590.3	600.929	-2.28016	0.464388	2.24012e-08	8.63042e-07
Solyc02g093610.3	255.557	2.133	0.379054	5.31634e-10	2.90979e-08
Solyc02g093720.3	499.358	1.43218	0.530254	0.000167791	0.00200546
Solyc02g093750.3	176.917	1.65687	0.724821	0.000362706	0.00382399
Solyc02g093860.3	1208.76	1.90149	0.636971	4.83493e-05	0.000712259
Solyc02g093980.3	2060.59	1.40309	0.167576	4.9419e-18	7.30493e-16
Solyc02g094190.3	702.087	3.07447	0.34744	1.85524e-20	3.91383e-18
Solyc02g094290.1	24.5457	1.17916	0.799843	0.00395196	0.0259119
Solyc02g094300.4	1430.11	1.83143	0.374038	3.46483e-08	1.26746e-06
Solyc02g094400.4	277.526	2.69523	0.547813	1.64587e-08	6.51422e-07
Solyc03g005020.3	126.631	-2.59996	0.697553	2.68801e-06	6.00285e-05
Solyc03g005030.3	584.188	-1.03777	0.185367	1.34248e-09	6.81561e-08
Solyc03g005330.1	36.2246	-1.75045	0.346879	1.79631e-08	7.0455e-07
Solyc03g005580.2	87.5024	2.49531	0.391093	4.55611e-12	3.51243e-10
Solyc03g005810.4	24.943	-1.51465	0.60741	0.000260165	0.00290052
Solyc03g005820.3	627.935	-3.06501	0.254937	6.23086e-35	3.07705e-32
Solyc03g006020.3	246.98	1.05927	0.551658	0.00187003	0.0143583
Solyc03g006220.4	201.273	-1.12544	0.532935	0.00107472	0.00925219
Solyc03g006250.2	412.428	2.06008	0.435331	6.20304e-08	2.12261e-06
Solyc03g006410.3	188.225	-5.55271	1.2379	5.44386e-08	1.89318e-06
Solyc03g006490.3	596.281	1.64684	0.788307	0.000569929	0.00552364
Solyc03g006610.3	87.0898	1.01775	0.707688	0.00569903	0.0344558
Solyc03g006620.3	97.5847	1.32818	0.777061	0.00195284	0.014842
Solyc03g006640.3	223.011	2.23795	0.426928	4.18345e-09	1.8938e-07
Solyc03g006840.4	247.177	-1.77221	0.36828	5.58283e-08	1.93785e-06
Solyc03g007410.4	142.432	1.0468	0.787749	0.00660849	0.0384666
Solyc03g007470.4	1521.45	1.47156	0.197422	6.81756e-15	7.71556e-13
Solyc03g007710.3	26.1959	1.13248	0.5742	0.00148051	0.0119369
Solyc03g007760.3	4013.75	2.79533	0.42403	9.78332e-13	8.20779e-11
Solyc03g007870.3	733.731	1.01754	0.66148	0.00466334	0.0295853
Solyc03g025350.3	124.352	2.28675	1.32918	0.000555794	0.00542292
Solyc03g025430.1	59.2605	-1.67582	0.627316	0.000139477	0.0017171
Solyc03g025460.3	17.7683	1.70012	1.40926	0.0025307	0.0182025
Solyc03g025700.2	31.4346	-2.63202	0.749718	5.43513e-06	0.000110684
Solyc03g025710.3	571.504	3.11069	0.560033	4.36751e-10	2.4148e-08
Solyc03g025720.3	965.642	2.07056	0.602497	1.08056e-05	0.000199147
Solyc03g025730.3	730.018	1.3305	0.30296	5.80174e-07	1.54872e-05
Solyc03g026000.4	110.895	-6.77501	0.869648	8.57403e-17	1.17173e-14
Solyc03g026010.3	169.918	-1.18549	0.25636	2.13747e-07	6.3886e-06
Solyc03g026220.3	3321.85	1.41923	0.30126	1.32812e-07	4.20069e-06
Solyc03g026280.3	37.2518	3.51176	1.05338	5.19619e-06	0.000106819
Solyc03g031600.3	1358.15	-2.61848	0.351333	2.4428e-15	2.93257e-13
Solyc03g031800.3	605.293	2.38879	0.53112	1.45518e-07	4.54959e-06
Solyc03g031830.1	121.032	1.76344	0.324616	2.28709e-09	1.10929e-07
Solyc03g031860.3	2368.42	1.35781	0.349788	4.35491e-06	9.14278e-05
Solyc03g031990.4	1085.95	-4.24687	0.424623	1.6707e-25	5.26126e-23
Solyc03g032020.4	600.263	2.06343	0.345235	7.0477e-11	4.43882e-09
Solyc03g032090.1	548.997	-3.00845	0.315301	3.24777e-23	8.01942e-21
Solyc03g033350.3	90.7354	1.49555	0.335633	3.88329e-07	1.0987e-05
Solyc03g033360.3	166.54	2.358	0.291502	1.77236e-17	2.58467e-15
Solyc03g033795.1	127.956	2.08964	0.759674	7.55302e-05	0.00103742
Solyc03g034120.3	6.24058	1.97328	1.87384	0.00183318	0.0141302
Solyc03g034410.1	12.7486	3.91467	1.09089	1.9605e-06	4.58855e-05
Solyc03g042560.3	26.8396	2.26022	1.43164	0.000723354	0.00671125
Solyc03g043700.3	30.8331	1.27564	0.778372	0.00244185	0.0177633
Solyc03g044100.4	562.67	1.3642	0.789673	0.00178235	0.013812
Solyc03g044220.1	477.486	1.2153	0.238622	2.2858e-08	8.77531e-07
Solyc03g044530.1	4.27876	1.2854	1.20056	0.00599785	0.0357588
Solyc03g044590.2	278.667	2.4954	0.819296	2.42372e-05	0.000398977
Solyc03g044600.2	278.005	3.06139	0.754928	5.71355e-07	1.53082e-05
Solyc03g044630.2	177.239	-3.22043	0.658464	1.29925e-08	5.23773e-07
Solyc03g044660.3	301.607	-1.10741	0.351682	6.12355e-05	0.000868528
Solyc03g044790.3	56.6582	1.56665	0.831665	0.000974924	0.00855461
Solyc03g044830.4	20.9075	1.96398	1.44456	0.00143552	0.0116738
Solyc03g046492.1	32.4875	1.67527	0.754119	0.000411032	0.00424492
Solyc03g071720.4	634.645	-1.2041	0.291518	1.77243e-06	4.19076e-05
Solyc03g051790.3	617.213	1.32046	0.327264	2.49062e-06	5.64323e-05
Solyc03g059260.4	1488.89	1.11968	0.450882	0.000421339	0.00433899
Solyc03g062710.4	2109.15	-1.63158	0.54406	6.04862e-05	0.000859022
Solyc03g063600.4	3322.02	1.79429	0.325934	1.46852e-09	7.42082e-08
Solyc03g063730.4	646.811	-1.10946	0.273349	2.34915e-06	5.39015e-05
Solyc03g013295.1	10.2077	1.36228	1.08407	0.00413521	0.0267901
Solyc03g078610.3	755.501	-1.31669	0.267812	5.37869e-08	1.879e-06
Solyc03g078720.4	99.642	-1.24102	0.332641	8.05481e-06	0.000154751
Solyc03g078730.3	62.0203	-1.09674	0.422943	0.000320772	0.00347634
Solyc03g080100.4	115.158	5.61461	1.04639	9.64732e-10	5.08107e-08
Solyc03g080110.3	7.89651	1.40687	1.27842	0.00462861	0.0293907
Solyc03g081240.3	758.798	-6.14001	0.456189	9.57546e-43	8.25188e-40
Solyc03g082370.1	38.1689	2.14994	1.14631	0.000488373	0.00487901
Solyc03g082470.4	59.1264	1.43146	0.803657	0.00144876	0.0117332
Solyc03g082550.3	48.8831	1.27941	0.840977	0.00304952	0.0210864
Solyc03g082610.1	425.951	1.28885	0.400377	4.3509e-05	0.000652335
Solyc03g082830.2	47.9291	-1.09526	0.540965	0.00138357	0.0113106
Solyc03g083050.3	66.3498	-1.23683	0.525926	0.000514573	0.00508465
Solyc03g083090.4	4029.36	-1.67726	0.345616	5.12497e-08	1.81369e-06
Solyc03g083170.3	64.4456	-1.73565	0.749198	0.000308918	0.00336802
Solyc03g083250.3	2431.56	-1.79617	0.324866	1.28156e-09	6.5832e-08
Solyc03g083320.4	16.7691	2.95873	1.53546	0.000201687	0.00233482
Solyc03g083360.3	2974.08	1.74177	0.339809	1.20841e-08	4.8988e-07
Solyc03g083400.3	2544.36	2.05781	0.775465	9.92444e-05	0.00129908
Solyc03g083470.3	173.08	2.35176	0.77787	2.91124e-05	0.000464367
Solyc03g083480.4	76.8075	2.41032	1.06695	0.000173547	0.00205729
Solyc03g083490.3	31.2791	2.80154	0.722795	1.35675e-06	3.30872e-05
Solyc03g083560.1	1121.59	1.75321	0.418417	9.12453e-07	2.33255e-05
Solyc03g083680.1	17.1651	2.35518	1.64675	0.000803776	0.00733834
Solyc03g083770.1	5433.06	-3.94127	0.296515	2.65924e-42	2.1401e-39
Solyc03g083910.5	3629.69	1.37956	0.346427	2.93977e-06	6.48511e-05
Solyc03g093110.3	9.06326	1.32727	0.815625	0.00230343	0.0169679
Solyc03g093130.3	11.9084	2.99169	1.04234	2.5935e-05	0.000421498
Solyc03g093140.3	644.664	2.39579	0.445416	1.83591e-09	9.02543e-08
Solyc03g093240.4	1581.57	-1.04782	0.374349	0.000186618	0.002186
Solyc03g093410.3	390.23	3.00825	0.643672	4.25267e-08	1.52973e-06
Solyc03g093560.1	116.833	2.43441	0.62532	1.67324e-06	3.98387e-05
Solyc03g093610.1	391.543	4.89148	0.40346	1.6237e-35	8.40031e-33
Solyc03g093630.3	28.8246	-1.70554	0.502823	1.73006e-05	0.000299542
Solyc03g093800.1	839.361	-3.18828	0.363438	3.23874e-20	6.63911e-18
Solyc03g095180.3	411.466	-1.44199	0.788767	0.00129589	0.0107763
Solyc03g095220.3	1483.29	-1.14014	0.606389	0.00180648	0.013969
Solyc03g095370.3	211.577	3.8485	0.854702	5.82125e-08	2.00778e-06
Solyc03g095780.3	166.839	3.74346	0.571351	6.26533e-13	5.40235e-11
Solyc03g095820.4	60.1224	1.33709	0.771003	0.00183106	0.0141216
Solyc03g095940.1	33.3477	1.02445	0.771621	0.00692398	0.0399286
Solyc03g096190.2	8.63067	2.10257	1.96231	0.00148959	0.0120012
Solyc03g096350.3	311.169	1.34471	0.35031	5.15151e-06	0.000106404
Solyc03g096355.1	28.8393	1.3989	0.613412	0.000500479	0.00497707
Solyc03g096540.3	17.6242	4.2222	1.45123	1.15011e-05	0.000210183
Solyc03g096545.1	64.7321	4.21511	0.928295	4.61417e-08	1.64363e-06
Solyc03g096670.3	143.966	-1.207	0.739795	0.00276846	0.0195697
Solyc03g096830.4	295.251	-1.90863	0.27626	1.77621e-13	1.62165e-11
Solyc03g097030.3	436.593	1.08466	0.386082	0.000175406	0.00207592
Solyc03g097120.3	225.592	-1.04532	0.425836	0.000495622	0.00493555
Solyc03g097230.1	129.333	1.9875	0.549603	6.3821e-06	0.00012711
Solyc03g097570.3	24.6098	-1.09448	0.873352	0.00684431	0.0395217
Solyc03g097820.2	114.878	2.26708	0.529834	4.08535e-07	1.14543e-05
Solyc03g097850.1	48.5811	-1.57743	0.46268	1.85001e-05	0.000317527
Solyc03g097920.1	2469.89	1.402	0.466902	7.52209e-05	0.00103579
Solyc03g097930.3	249.951	1.29278	0.664312	0.00124312	0.0104062
Solyc03g098240.3	166.071	-1.92292	0.885895	0.00034674	0.00368606
Solyc03g098250.4	130.387	-1.26222	0.386514	3.83532e-05	0.000583188
Solyc03g098320.4	534.997	2.36152	0.473523	1.45149e-08	5.79769e-07
Solyc03g098660.3	300.843	1.04207	0.25416	1.94497e-06	4.56395e-05
Solyc03g098720.3	508.547	-1.31229	1.48003	0.00626716	0.0369281
Solyc03g098730.1	245.721	2.71711	0.566785	2.98283e-08	1.11173e-06
Solyc03g098740.1	25.5958	1.07633	0.936662	0.00832758	0.0459646
Solyc03g098795.1	1280.53	-3.72819	1.66268	6.2546e-05	0.000882508
Solyc03g020010.1	32.8731	1.86992	1.11598	0.00098248	0.00860819
Solyc03g019790.3	539.934	1.53995	0.393996	3.39178e-06	7.35529e-05
Solyc03g019650.3	2732.09	-2.81264	0.33608	1.49568e-18	2.37223e-16
Solyc03g110940.3	652.428	1.02587	0.31464	4.42338e-05	0.000660589
Solyc03g111260.3	1779.59	-1.69882	0.487742	1.29651e-05	0.000233792
Solyc03g111350.3	85.9284	-1.15543	0.496674	0.000607069	0.00582793
Solyc03g111360.3	81.9078	-1.32683	0.414993	4.5146e-05	0.000673286
Solyc03g111510.3	45.4696	1.34334	0.596943	0.000576551	0.00557786
Solyc03g111550.4	706.391	1.11087	0.385467	0.000138628	0.00170956
Solyc03g111620.1	212.102	1.14447	0.241586	1.25188e-07	3.973e-06
Solyc03g111730.3	119.861	1.55259	0.447062	1.54142e-05	0.000271863
Solyc03g111997.1	6.44232	1.11973	1.13206	0.00913006	0.0491501
Solyc03g112010.4	273.926	2.89612	0.561476	4.31767e-09	1.93295e-07
Solyc03g112030.3	22.0895	1.71218	1.04207	0.00128036	0.0106798
Solyc03g112060.3	1668.36	-2.75011	0.293291	1.91926e-22	4.58282e-20
Solyc03g112100.3	99.5132	2.12872	0.820961	0.000107419	0.00137868
Solyc03g112160.3	669.676	-1.11454	0.309048	1.30529e-05	0.000235159
Solyc03g112310.1	834.714	2.06568	0.397026	5.78959e-09	2.51102e-07
Solyc03g112340.1	259.918	1.3052	0.45392	0.0001188	0.00150343
Solyc03g112390.3	214.418	1.24692	0.294097	1.12861e-06	2.80911e-05
Solyc03g112700.1	172.068	1.71712	0.869693	0.000667103	0.00628054
Solyc03g112960.1	149.593	1.40952	0.279275	2.66973e-08	1.00713e-06
Solyc03g113060.3	3799.68	-2.62134	0.352798	2.89579e-15	3.45729e-13
Solyc03g113350.3	997.721	1.64456	0.283831	3.45612e-10	1.96592e-08
Solyc03g113460.1	651.529	-2.07315	0.329466	9.71251e-12	7.154e-10
Solyc03g113580.1	22.0883	4.31941	1.36069	5.69663e-06	0.000115361
Solyc03g113860.2	16.5599	-1.69629	0.820705	0.000563053	0.00547408
Solyc03g113870.1	568.918	1.72408	0.205964	2.74057e-18	4.19366e-16
Solyc03g113890.1	24.2251	1.80191	0.893327	0.000551014	0.00538353
Solyc03g113910.3	352.576	3.51734	0.76959	4.90013e-08	1.73979e-06
Solyc03g113940.4	41.0461	5.42016	1.52807	1.3085e-06	3.20907e-05
Solyc03g113960.4	136.469	2.18121	0.42603	8.23591e-09	3.46147e-07
Solyc03g113970.4	107.003	1.76792	0.678253	0.000149153	0.00181363
Solyc03g114020.3	507.527	1.09279	0.224568	6.55932e-08	2.23397e-06
Solyc03g114080.2	25.9885	4.11672	0.738155	2.38894e-10	1.37326e-08
Solyc03g114130.1	418.828	-2.54483	0.529032	3.09079e-08	1.14803e-06
Solyc03g114150.3	5770.47	-1.68534	0.29172	3.59148e-10	2.02174e-08
Solyc03g114175.1	179.825	2.8184	0.747681	1.96601e-06	4.58855e-05
Solyc03g114310.3	557.594	1.21529	0.503628	0.000452413	0.00460228
Solyc03g114350.1	225.909	1.08104	0.445209	0.000510376	0.00504548
Solyc03g114580.4	1193.23	-1.52206	0.542762	0.000115732	0.00147406
Solyc03g114705.1	4.12683	-1.45393	1.83811	0.00411783	0.026754
Solyc03g114730.3	1716.51	1.00044	0.273565	1.09222e-05	0.000200785
Solyc03g115040.4	55.9921	1.87922	0.622359	4.48589e-05	0.000669464
Solyc03g115200.3	1336.31	1.26643	0.568994	0.000675058	0.00633621
Solyc03g115610.3	158.614	1.53147	0.876932	0.00134917	0.011092
Solyc03g115770.3	728.584	-2.55041	0.319115	3.76262e-17	5.37881e-15
Solyc03g115870.3	194.586	2.17297	0.414215	4.26518e-09	1.91872e-07
Solyc03g115920.3	370.017	1.3837	1.0147	0.00338446	0.0229737
Solyc03g116000.1	31.5482	-2.10365	0.44894	7.47096e-08	2.49749e-06
Solyc03g116270.3	56.99	2.9668	0.889141	7.26531e-06	0.000142223
Solyc03g116360.2	50.7189	-1.29761	0.433335	8.49951e-05	0.00114569
Solyc03g116460.4	1596.19	-3.47851	0.217913	3.21708e-59	4.66025e-56
Solyc03g116480.1	99.4425	-1.96041	0.479304	1.12576e-06	2.80523e-05
Solyc03g116490.1	465.861	1.96306	0.506237	2.55363e-06	5.76197e-05
Solyc03g116510.1	57.6013	3.13017	0.750997	3.48516e-07	9.92517e-06
Solyc03g116620.3	6.88352	-1.15932	1.13147	0.00811396	0.0450685
Solyc03g116630.3	214.056	2.22609	0.768801	4.58193e-05	0.00068239
Solyc03g116670.3	4128.83	-1.16564	0.292752	3.20095e-06	6.98328e-05
Solyc03g116700.4	719.025	1.51729	0.94065	0.00177776	0.0137813
Solyc03g116740.3	562.146	2.92084	0.585297	9.91253e-09	4.09485e-07
Solyc03g116890.3	185.855	3.36321	0.899604	1.51792e-06	3.66477e-05
Solyc03g116970.3	136.871	-1.12888	0.804037	0.00493041	0.0309426
Solyc03g117260.2	22.2884	1.3644	1.21573	0.00489085	0.0307504
Solyc03g117290.1	84.182	-1.506	0.305105	4.19541e-08	1.51181e-06
Solyc03g117300.4	317.484	-1.81156	0.164679	1.55946e-29	5.64757e-27
Solyc03g117430.3	2084.13	-1.58364	0.358096	4.1031e-07	1.14892e-05
Solyc03g117600.3	693.559	1.679	0.517104	2.78864e-05	0.000448165
Solyc03g117680.4	514.471	1.90355	0.443366	5.12778e-07	1.39277e-05
Solyc03g117800.4	467.698	-1.47864	0.512883	9.76838e-05	0.00128252
Solyc03g117860.3	679.172	2.43745	1.12508	0.000204893	0.00236437
Solyc03g117870.3	2082.29	1.5792	0.280461	9.76477e-10	5.12509e-08
Solyc03g118160.3	55.8625	-3.42893	0.934823	1.86656e-06	4.38945e-05
Solyc03g118170.3	4962.96	-2.86431	0.233812	4.76058e-36	2.58607e-33
Solyc03g118630.3	245.998	-1.2188	0.359055	2.60001e-05	0.000422239
Solyc03g118710.3	408.566	-1.26785	0.305846	1.64707e-06	3.94589e-05
Solyc03g119140.4	1835.79	1.13132	0.286162	3.57166e-06	7.68401e-05
Solyc03g119240.3	37.8696	1.02975	0.536788	0.00196796	0.0149152
Solyc03g119390.4	20.0662	1.84027	1.8202	0.0022888	0.0168874
Solyc03g119810.1	54.0095	1.56245	0.597963	0.000182851	0.0021465
Solyc03g119930.1	1062.32	-3.4254	0.513769	3.5276e-13	3.12862e-11
Solyc03g119950.1	173.362	-2.16039	0.406195	2.91276e-09	1.36698e-07
Solyc03g119970.3	2588.33	-1.89662	0.202676	2.99366e-22	6.99455e-20
Solyc03g120020.4	919.757	1.87951	0.545487	1.23902e-05	0.000224356
Solyc03g120390.3	315.731	-1.042	0.46784	0.000905377	0.00807194
Solyc03g120560.3	268.409	-1.18556	0.34635	2.4054e-05	0.000396757
Solyc03g120710.2	3198.31	1.23675	0.269336	2.48477e-07	7.30602e-06
Solyc03g120920.1	131.298	2.12918	0.492349	3.72001e-07	1.05607e-05
Solyc03g120980.3	2821.18	1.01011	0.348941	0.000144208	0.00176408
Solyc03g121070.3	1601.16	-1.95731	0.134376	1.58221e-49	1.90999e-46
Solyc03g121090.4	535.23	1.10404	0.304724	1.23129e-05	0.000223142
Solyc03g121240.1	41.9387	5.43873	0.899539	2.24154e-11	1.54624e-09
Solyc03g121420.4	588.731	-1.25979	0.663453	0.00144724	0.0117253
Solyc03g121620.1	364.671	1.99322	0.298693	8.34593e-13	7.08394e-11
Solyc03g121850.3	203.214	-1.51403	0.355349	8.71486e-07	2.24632e-05
Solyc03g122000.4	46.4735	1.02937	0.724723	0.00576787	0.0347297
Solyc03g122190.3	1251.34	1.01756	0.357343	0.000165531	0.00198063
Solyc03g122340.3	872.904	-1.26899	0.342683	8.78225e-06	0.000166955
Solyc03g123390.4	773.751	1.61294	0.601027	0.000144474	0.00176562
Solyc03g123460.4	70.4545	2.01456	0.382906	4.42542e-09	1.97049e-07
Solyc03g123560.3	3338.83	1.15667	0.168859	6.3424e-13	5.42575e-11
Solyc03g123610.4	2254.74	-2.05631	0.237547	1.56734e-19	2.93592e-17
Solyc03g123620.4	1051.98	-1.66583	0.494013	1.91429e-05	0.000325729
Solyc03g123630.4	10558.5	-2.12881	0.218504	6.23522e-24	1.59394e-21
Solyc03g123710.3	29.8109	-1.30254	0.52747	0.000353455	0.00375011
Solyc03g123790.4	655.115	1.32744	0.281929	1.42787e-07	4.47062e-06
Solyc03g123860.4	159.371	-1.05424	0.300415	1.86223e-05	0.000318435
Solyc03g123990.3	430.374	-1.24311	0.24025	1.51799e-08	6.04112e-07
Solyc04g005050.1	260.501	1.39096	0.577577	0.000370934	0.00388809
Solyc04g005100.3	750.19	4.01546	0.471236	1.65957e-19	3.08212e-17
Solyc04g005250.4	115.44	-1.6642	0.347569	7.10922e-08	2.3987e-06
Solyc04g005380.3	41.9533	-1.77082	1.3282	0.00194398	0.0147901
Solyc04g005550.2	456.772	-1.18114	0.38515	7.53915e-05	0.00103742
Solyc04g005555.1	278.444	-5.4153	0.653777	2.80532e-18	4.26272e-16
Solyc04g005580.1	17.3553	-1.1722	0.562571	0.00107628	0.00926158
Solyc04g005610.3	60.0607	1.39182	1.50756	0.00529717	0.0326346
Solyc04g005810.3	25.6416	-2.46911	0.454154	1.28691e-09	6.59509e-08
Solyc04g007000.2	1198.28	5.49868	0.578633	5.69236e-23	1.38977e-20
Solyc04g007015.1	2389.29	1.25509	0.428895	0.000107642	0.00138072
Solyc04g007200.4	51.6489	2.74557	1.18395	0.000112777	0.00144064
Solyc04g007270.3	1589.61	1.28474	0.33083	4.51357e-06	9.42127e-05
Solyc04g007300.4	24.3109	1.0222	0.832858	0.00827062	0.0457167
Solyc04g007320.3	254.387	1.23017	0.814995	0.00338632	0.0229737
Solyc04g007410.4	1360.01	-2.13179	0.38379	8.04574e-10	4.28495e-08
Solyc04g007480.1	89.6162	-1.07212	0.449644	0.0005793	0.00560196
Solyc04g007500.1	517.525	-2.82095	0.435557	2.0574e-12	1.64357e-10
Solyc04g007660.1	306.844	1.08916	0.310682	1.87325e-05	0.000319999
Solyc04g007710.3	3218.41	1.3166	0.165098	1.45429e-16	1.91517e-14
Solyc04g007950.4	788.971	1.68801	0.285374	1.58008e-10	9.38075e-09
Solyc04g007980.3	695.316	-1.24686	0.67923	0.00169347	0.013246
Solyc04g007990.1	208.25	-1.49865	0.254732	2.53515e-10	1.45346e-08
Solyc04g008040.4	2482.46	-1.15043	0.777177	0.00410998	0.0267142
Solyc04g008200.4	21.7523	1.21765	0.671821	0.00186185	0.0143055
Solyc04g008230.3	32.9016	1.1779	0.844994	0.0045917	0.029199
Solyc04g008730.3	969.684	-1.57135	0.335874	1.32498e-07	4.19686e-06
Solyc04g008780.4	58.1163	1.10127	0.303426	1.20386e-05	0.000218536
Solyc04g008930.2	29.941	4.05969	0.740694	4.10458e-10	2.28103e-08
Solyc04g008940.4	83.6477	1.79064	0.377012	7.3787e-08	2.47808e-06
Solyc04g008950.4	112.036	1.80077	0.37236	4.81378e-08	1.71193e-06
Solyc04g008970.3	65.9031	1.91569	0.419545	1.52678e-07	4.74612e-06
Solyc04g009050.4	2404.79	1.52375	0.178423	9.56407e-19	1.55088e-16
Solyc04g009210.1	43.4209	-1.09491	0.529071	0.00124324	0.0104062
Solyc04g009305.1	30.9297	1.92733	0.710911	9.76269e-05	0.00128252
Solyc04g009440.3	943.761	2.68906	0.921898	2.91208e-05	0.000464367
Solyc04g009790.4	888.351	-2.99225	0.229573	1.99528e-40	1.39856e-37
Solyc04g011440.4	104.805	2.32826	0.609761	2.38402e-06	5.44714e-05
Solyc04g011480.3	8.4677	1.14419	1.35351	0.00918802	0.0493686
Solyc04g011750.3	49.0933	4.41155	0.865207	3.20401e-09	1.48128e-07
Solyc04g011880.1	94.4111	-1.16769	1.09522	0.00764115	0.0430811
Solyc04g012010.3	31.71	1.35917	0.587547	0.000486003	0.0048649
Solyc04g012050.3	26.353	2.72676	0.666262	6.29089e-07	1.67109e-05
Solyc04g012060.3	930.8	-1.04718	0.587405	0.00261259	0.0186863
Solyc04g014500.3	1038.58	1.75694	0.309454	5.79111e-10	3.16168e-08
Solyc04g014600.3	46.639	1.10775	0.953046	0.00765717	0.0430931
Solyc04g014790.1	67.8917	-1.70474	0.367234	1.34439e-07	4.22752e-06
Solyc04g015020.3	2701.67	2.09793	0.348711	5.40596e-11	3.45489e-09
Solyc04g015460.4	272.039	1.79406	0.685699	0.000141652	0.00173895
Solyc04g015480.3	1535.02	-1.0979	0.319622	2.38877e-05	0.00039472
Solyc04g015560.4	1020.07	-2.998	0.335402	8.9727e-21	1.96937e-18
Solyc04g015620.3	654.682	-1.92939	0.879815	0.000328079	0.00353788
Solyc04g015705.1	12.2648	-1.04111	0.677319	0.00447481	0.0285678
Solyc04g015820.1	74.3053	3.07874	0.717532	2.18217e-07	6.51325e-06
Solyc04g016190.1	28.6072	1.94421	1.22066	0.00103246	0.00896652
Solyc04g016200.1	601.336	-1.52933	1.05248	0.00231687	0.0170424
Solyc04g016550.4	1000.65	-1.01573	0.330885	8.30319e-05	0.00112692
Solyc04g017640.1	9.07781	2.95118	2.11707	0.000420085	0.00432813
Solyc04g018110.1	1103.08	1.23839	0.612262	0.00112999	0.00960999
Solyc04g040220.3	132.709	1.26938	0.689412	0.00161773	0.0127824
Solyc04g040180.3	711.864	1.69159	1.2323	0.00206231	0.0154524
Solyc04g040170.3	208.251	-2.00733	0.290816	1.68885e-13	1.5484e-11
Solyc04g040160.4	2729.18	1.08082	0.463766	0.000659714	0.00622987
Solyc04g040130.1	299.476	3.13203	1.223	4.90436e-05	0.00072102
Solyc04g040120.1	387.11	5.69658	1.27527	5.59823e-08	1.9401e-06
Solyc04g040110.3	411.571	-1.02418	0.229811	4.17014e-07	1.1632e-05
Solyc04g025650.3	677.676	2.35274	0.518635	1.25248e-07	3.973e-06
Solyc04g025610.2	29.7655	-1.43529	0.635304	0.000503146	0.00499217
Solyc04g025530.3	53.465	3.15354	0.521979	2.45881e-11	1.68011e-09
Solyc04g024840.3	147.71	3.1436	0.32175	3.03091e-24	8.03155e-22
Solyc04g045470.4	701.303	1.42581	0.200269	8.55789e-14	8.33876e-12
Solyc04g047760.2	9.51497	-1.01052	0.829501	0.00860278	0.04705
Solyc04g049340.3	262.94	-1.12027	0.398381	0.000168779	0.00201063
Solyc04g049360.3	1164.2	1.31696	0.131733	1.63389e-24	4.49403e-22
Solyc04g049710.3	435.569	-1.1223	0.18472	9.21952e-11	5.65907e-09
Solyc04g050440.3	213.281	2.60288	0.217828	2.13402e-34	1.03045e-31
Solyc04g050620.3	893.603	-3.58904	0.51536	4.01323e-14	4.13286e-12
Solyc04g051244.1	129.244	2.29188	0.430393	2.59797e-09	1.24617e-07
Solyc04g051246.1	54.3931	1.80466	0.480578	4.61044e-06	9.5958e-05
Solyc04g051540.3	54.1773	-1.06412	0.556178	0.0018858	0.0144538
Solyc04g051660.3	144.816	-1.3285	0.473716	0.000141512	0.00173823
Solyc04g052890.3	12.2011	1.14816	1.0815	0.00799931	0.0445456
Solyc04g053010.1	15.3942	1.01063	0.699552	0.00570433	0.0344783
Solyc04g053030.1	16.0139	1.95568	1.14654	0.0008366	0.00756692
Solyc04g054260.4	519.593	1.06955	0.31683	2.95065e-05	0.000469704
Solyc04g054370.1	308.783	-1.07745	0.40013	0.000247308	0.0027841
Solyc04g054490.3	548.433	-1.19395	0.284166	1.32832e-06	3.25402e-05
Solyc04g054690.3	74.2116	1.99987	1.03663	0.000521923	0.00514092
Solyc04g054950.3	127.809	1.78931	1.22594	0.00157251	0.0125253
Solyc04g054980.3	3040.11	-1.16368	0.344117	2.79059e-05	0.000448165
Solyc04g055250.4	375.639	2.22286	0.365021	3.19789e-11	2.1315e-09
Solyc04g057830.1	34.759	2.23885	0.589952	2.77685e-06	6.17586e-05
Solyc04g057930.4	1592.56	1.07953	0.404889	0.000266104	0.00296369
Solyc04g057970.3	154.689	-1.32288	0.212383	3.74607e-11	2.46033e-09
Solyc04g063200.1	27.533	-2.63023	1.69412	0.000502502	0.00498806
Solyc04g063210.3	1348.85	-2.08973	0.687253	3.48765e-05	0.000539382
Solyc04g063270.2	17.2372	-1.52954	0.89682	0.0014654	0.0118342
Solyc04g063300.3	26.9367	-1.57537	0.512684	5.17765e-05	0.00075355
Solyc04g064580.1	128.885	1.74211	1.0446	0.00117622	0.00994861
Solyc04g064590.3	163.53	1.62532	1.00362	0.0015057	0.0120867
Solyc04g064630.3	27.8782	1.41978	0.963364	0.00265095	0.0189166
Solyc04g064650.1	30.2412	-1.07853	0.560779	0.00180134	0.0139392
Solyc04g064660.1	42.1513	-1.07186	0.43401	0.000461627	0.0046785
Solyc04g064750.2	55.7051	-1.45784	0.332489	5.46205e-07	1.47069e-05
Solyc04g071260.3	4.41435	1.77033	1.97346	0.00242272	0.0176618
Solyc04g071520.3	26.1678	3.35478	0.964906	3.65026e-06	7.82987e-05
Solyc04g071650.4	11244.3	1.22028	0.244009	3.61682e-08	1.31642e-06
Solyc04g071770.3	31.4948	5.25176	1.40775	8.40145e-07	2.17587e-05
Solyc04g071800.3	4061.32	-1.99071	0.47863	8.29893e-07	2.15445e-05
Solyc04g071990.3	3610.15	-3.78807	0.277608	2.31258e-44	2.09375e-41
Solyc04g072000.4	172.39	3.2897	0.759075	1.58002e-07	4.89762e-06
Solyc04g072070.3	64.5698	1.14517	1.25647	0.00906242	0.0489035
Solyc04g072370.3	6.41822	3.74696	2.02335	0.00011531	0.00146955
Solyc04g072740.3	1898.51	1.12048	0.499513	0.000783111	0.00717745
Solyc04g072900.1	1612.01	1.56957	0.27781	8.88484e-10	4.70875e-08
Solyc04g072940.4	164.672	2.41451	0.375571	3.42953e-12	2.66144e-10
Solyc04g073960.3	94.2312	1.41295	0.346964	2.02619e-06	4.71315e-05
Solyc04g074050.4	305.62	1.57628	0.548147	9.01294e-05	0.00119781
Solyc04g074160.3	68.8905	-1.03856	0.521799	0.00163585	0.0129021
Solyc04g074230.3	4523.89	1.058	0.257033	1.83201e-06	4.31287e-05
Solyc04g074440.1	54.2759	2.01394	0.519937	2.48603e-06	5.63872e-05
Solyc04g074450.1	233.8	1.89913	0.825729	0.000267946	0.00297659
Solyc04g074470.1	287.476	2.44036	0.601195	8.83187e-07	2.27379e-05
Solyc04g074530.3	30.3195	1.3814	0.741495	0.00131211	0.0108571
Solyc04g074680.1	16.2065	2.60271	0.983355	6.12079e-05	0.000868528
Solyc04g074700.4	445.719	1.1694	0.285417	2.02807e-06	4.71315e-05
Solyc04g074900.3	71.1028	-1.43315	0.953545	0.00246554	0.0178937
Solyc04g074920.2	142.478	-1.29495	0.595113	0.000732162	0.00678429
Solyc04g075000.1	144.728	1.64345	0.450025	7.73437e-06	0.000150054
Solyc04g076040.3	643.293	1.55467	0.261208	1.55362e-10	9.24891e-09
Solyc04g076220.3	597.083	3.05425	0.409304	1.69349e-15	2.0673e-13
Solyc04g076260.2	121.356	-1.28368	0.519006	0.000357742	0.00378819
Solyc04g076570.4	575.3	-1.33007	0.318169	1.39318e-06	3.38996e-05
Solyc04g076880.3	1825.85	-1.35491	0.313094	7.50666e-07	1.97234e-05
Solyc04g076970.3	35.5652	3.86735	0.724676	9.3441e-10	4.9401e-08
Solyc04g076980.3	1220.18	2.50619	0.619566	8.89964e-07	2.28582e-05
Solyc04g076990.3	2661.38	2.65216	0.575234	7.33227e-08	2.4663e-06
Solyc04g077120.4	460.424	-1.48638	0.334015	4.018e-07	1.13092e-05
Solyc04g077140.3	601.742	1.68449	0.360289	1.17967e-07	3.78627e-06
Solyc04g077280.3	65.4348	1.03899	0.758108	0.00622019	0.0367779
Solyc04g077320.2	169.602	-2.97948	0.474178	6.32016e-12	4.78504e-10
Solyc04g077330.4	330.293	-2.28621	0.56458	1.02577e-06	2.59322e-05
Solyc04g077340.3	600.646	-1.15691	0.436359	0.000256768	0.00287149
Solyc04g077640.4	5.1454	-1.92427	1.76519	0.00196591	0.0149048
Solyc04g077780.3	3219.37	-1.14998	0.400337	0.00013796	0.00170422
Solyc04g077810.1	17.2744	1.85411	0.937109	0.000560608	0.00546009
Solyc04g077840.2	46.1964	1.28424	0.511328	0.000324112	0.00350554
Solyc04g077980.1	320.963	3.03187	0.683006	1.19845e-07	3.8352e-06
Solyc04g078110.1	377.179	2.41999	0.342283	4.29722e-14	4.36328e-12
Solyc04g078410.4	53.2416	2.02698	1.35849	0.00109368	0.00938569
Solyc04g078460.3	4946.85	4.4866	0.472852	3.01675e-23	7.5346e-21
Solyc04g078740.2	530.553	-1.1174	0.351247	5.49313e-05	0.000789936
Solyc04g078870.4	896.538	-1.61444	0.248526	4.59209e-12	3.52325e-10
Solyc04g078880.3	260.782	-8.46674	0.834285	1.58687e-27	5.56145e-25
Solyc04g078890.4	201.722	-1.43475	0.269813	6.50363e-09	2.79836e-07
Solyc04g079110.1	478.09	1.09305	0.28525	5.68684e-06	0.00011527
Solyc04g079240.3	155.516	4.10707	1.28558	5.89222e-06	0.000118523
Solyc04g079250.3	76.3294	1.2144	1.06094	0.00633343	0.0372044
Solyc04g079360.1	40.3591	3.74928	0.937409	4.84964e-07	1.33053e-05
Solyc04g079420.3	4235.8	1.45718	0.73553	0.000917508	0.008154
Solyc04g079700.3	144.917	-1.18876	0.511261	0.000583923	0.00564165
Solyc04g079730.1	73.1878	1.44888	0.592141	0.000315022	0.00342942
Solyc04g079760.4	327.127	3.77019	1.37865	2.19457e-05	0.000366532
Solyc04g079910.4	179.784	3.11454	0.693767	9.06224e-08	2.97452e-06
Solyc04g080040.3	606.467	1.42313	0.466165	6.37424e-05	0.000898805
Solyc04g080130.3	215.071	1.33527	0.42744	5.60216e-05	0.000804025
Solyc04g080220.3	17.9602	-1.43093	0.738705	0.00104547	0.00904343
Solyc04g080300.4	1008.55	1.20841	0.182045	2.73626e-12	2.16204e-10
Solyc04g080390.4	1208.7	-1.23511	0.255212	7.90862e-08	2.63165e-06
Solyc04g080700.4	7102.46	-2.03094	0.450514	1.79474e-07	5.46354e-06
Solyc04g080740.1	631.062	1.41057	0.140705	1.08346e-24	3.0977e-22
Solyc04g080820.2	927.448	1.457	0.359597	2.1184e-06	4.90732e-05
Solyc04g081020.3	104.679	2.12144	0.410078	6.49235e-09	2.79836e-07
Solyc04g081070.3	1758.99	-1.02406	0.211807	7.15466e-08	2.41029e-06
Solyc04g081300.4	1690.61	1.02548	0.549129	0.0022319	0.0165406
Solyc04g081520.3	29.6994	1.41414	0.70463	0.000918595	0.00816033
Solyc04g081790.3	307.248	-1.15897	0.518387	0.000758267	0.00698744
Solyc04g081900.4	343.656	-2.1323	0.451108	6.0232e-08	2.06765e-06
Solyc04g081970.3	6937.82	-1.38957	0.492935	0.00012772	0.00159221
Solyc04g082030.1	1566.16	1.00806	0.439019	0.000792505	0.00725372
Solyc04g082040.3	289.728	-1.1081	0.559507	0.00150641	0.0120875
Solyc04g082270.3	91.473	2.17581	0.483599	1.6711e-07	5.15785e-06
Solyc04g082280.3	285.06	3.5325	0.602008	5.26339e-11	3.38368e-09
Solyc04g082290.4	473.763	1.39529	0.373288	7.15592e-06	0.000140555
Solyc04g082420.3	2418.01	1.68501	0.193227	1.43105e-19	2.70393e-17
Solyc04g082480.3	1390.61	2.40984	0.301853	4.14894e-17	5.89231e-15
Solyc04g082700.3	2401.49	-1.58856	0.27908	6.78683e-10	3.69601e-08
Solyc04g082730.2	32.2137	-1.91067	0.477605	1.67393e-06	3.98387e-05
Solyc04g082740.4	229.418	-1.40131	0.420991	2.81404e-05	0.000451597
Solyc04g082745.1	80.922	-1.07666	0.418276	0.000345357	0.00367316
Solyc04g082810.4	24.1619	2.42994	0.872458	5.0779e-05	0.000741019
Solyc04g082960.1	60.5164	1.22654	0.821039	0.00350884	0.0236917
Solyc05g005060.3	46.5308	1.29195	0.622387	0.000928359	0.00822978
Solyc05g005080.3	8395.27	1.46903	0.380299	4.28537e-06	9.01422e-05
Solyc05g005230.3	327.659	-1.51392	1.36945	0.0038066	0.0252177
Solyc05g005570.3	324.218	1.1678	0.935308	0.00597567	0.0356955
Solyc05g005700.4	292.608	1.61382	0.557914	8.27937e-05	0.00112439
Solyc05g005810.4	97.0744	1.04652	0.411576	0.000389041	0.00404666
Solyc05g005910.4	54.584	-1.90545	0.729628	0.000127964	0.00159434
Solyc05g006130.4	421.108	-1.3745	0.51101	0.000183934	0.00215805
Solyc05g006160.4	151.077	-1.50743	0.462153	3.14516e-05	0.000495226
Solyc05g006210.3	14.9677	1.43318	0.685937	0.000745574	0.00688508
Solyc05g006340.3	322.662	-1.44824	0.23806	8.13002e-11	5.05244e-09
Solyc05g006550.4	614.03	1.48561	0.443891	2.46228e-05	0.0004041
Solyc05g006560.1	346.246	1.01475	0.265783	5.93685e-06	0.000119115
Solyc05g006650.3	2343.28	1.78451	0.196426	4.47893e-21	1.00333e-18
Solyc05g006750.3	114.101	1.2049	1.01533	0.00609761	0.0361712
Solyc05g006965.1	181.481	-1.30243	0.409118	4.80484e-05	0.000708306
Solyc05g007070.2	3647.67	-1.65252	0.226862	1.74014e-14	1.90008e-12
Solyc05g007180.3	1401.14	1.59353	0.679832	0.000340978	0.00363608
Solyc05g007240.1	641.988	-1.22443	0.216918	1.21653e-09	6.26399e-08
Solyc05g007480.1	718.461	1.50861	0.315522	8.78754e-08	2.8931e-06
Solyc05g007880.4	662.355	5.0881	0.263855	2.16415e-84	9.40495e-81
Solyc05g007980.3	2023.27	2.1069	0.212605	1.19394e-24	3.36923e-22
Solyc05g008000.3	105.177	-1.14626	0.324622	1.68916e-05	0.00029363
Solyc05g008070.4	247.766	1.28853	0.277391	1.93528e-07	5.83242e-06
Solyc05g008080.3	31.8976	1.08214	0.448238	0.000528928	0.00520284
Solyc05g008120.4	147.402	-6.66294	0.64398	8.51753e-27	2.84734e-24
Solyc05g008130.4	205.754	-1.86535	0.339962	1.49221e-09	7.48828e-08
Solyc05g008220.4	50.1895	1.26758	1.07411	0.00545928	0.033365
Solyc05g008290.4	1012.84	-1.02441	0.61513	0.00352041	0.023745
Solyc05g008450.3	4811.86	-1.16754	0.362572	4.7141e-05	0.0006992
Solyc05g008620.4	44.2734	-1.23421	0.633298	0.00134411	0.0110546
Solyc05g008820.4	124.546	1.3024	0.951322	0.00384977	0.0254261
Solyc05g008990.3	230.232	2.11717	0.462578	1.22667e-07	3.91975e-06
Solyc05g009010.1	206.916	1.3057	0.558535	0.000489257	0.0048856
Solyc05g009050.3	465.868	1.04858	0.345491	9.08707e-05	0.00120545
Solyc05g009210.2	56.4748	1.66043	0.506942	2.60215e-05	0.000422271
Solyc05g009310.3	1175.89	-7.94689	0.630372	3.92091e-39	2.3666e-36
Solyc05g009340.1	101.771	4.10684	0.67211	1.00595e-11	7.38456e-10
Solyc05g009420.1	282.9	1.68951	0.602547	9.73402e-05	0.00128033
Solyc05g009470.4	6824.41	-2.49809	0.687291	3.99661e-06	8.48315e-05
Solyc05g009500.3	238.862	-1.38221	0.42369	3.52184e-05	0.000543894
Solyc05g009650.4	162.233	1.70568	0.970587	0.00104384	0.00903288
Solyc05g009790.1	1845.5	3.39376	0.406694	1.05355e-18	1.69575e-16
Solyc05g009860.3	12.9171	-1.56768	1.07558	0.00217022	0.016133
Solyc05g010240.4	1334.63	-5.12983	0.620363	2.68199e-18	4.13312e-16
Solyc05g010340.3	615.593	-2.22649	0.465505	4.31157e-08	1.54598e-06
Solyc05g010590.4	1503.19	-1.08753	0.267255	2.2401e-06	5.1727e-05
Solyc05g010685.1	957.739	-1.17803	0.279955	1.29387e-06	3.17679e-05
Solyc05g010700.1	257.422	-1.29239	0.290153	4.5091e-07	1.24972e-05
Solyc05g010710.3	59.7897	-1.4474	0.352626	1.73614e-06	4.11392e-05
Solyc05g011840.3	121.134	-1.90573	0.927269	0.000451003	0.00459009
Solyc05g011890.1	823.49	2.2901	0.290432	9.29292e-17	1.2542e-14
Solyc05g011920.3	994.547	1.74508	0.382354	1.83589e-07	5.57153e-06
Solyc05g012030.1	98.1522	3.42317	0.846377	4.73984e-07	1.30535e-05
Solyc05g012100.3	587.173	-1.51908	0.522012	8.69444e-05	0.00116562
Solyc05g012230.4	261.762	2.6098	0.446745	1.19463e-10	7.23066e-09
Solyc05g012325.1	484.794	1.54994	0.208858	7.599e-15	8.51127e-13
Solyc05g012500.3	222.833	1.60829	0.203811	1.77785e-16	2.31323e-14
Solyc05g012580.1	7871.25	-1.41748	0.200368	1.19567e-13	1.14452e-11
Solyc05g012630.2	20.3167	-1.85815	0.755756	0.000194267	0.00226097
Solyc05g012820.2	13.1151	1.32309	1.0201	0.00417029	0.0269691
Solyc05g012850.3	173.94	1.62475	0.727568	0.000424869	0.00436706
Solyc05g012890.1	355.01	1.17253	0.295246	3.33087e-06	7.23764e-05
Solyc05g012900.4	32.2825	2.13635	0.483702	2.48138e-07	7.30596e-06
Solyc05g013480.4	2065.85	-1.24419	0.299981	1.64376e-06	3.9423e-05
Solyc05g013560.3	992.896	-3.47029	0.348993	3.74484e-25	1.11468e-22
Solyc05g013750.3	1365.15	2.07159	0.735746	6.50307e-05	0.000914005
Solyc05g013810.4	707.24	1.13075	0.272724	1.65675e-06	3.96196e-05
Solyc05g014120.1	189.617	1.61578	0.463043	1.3743e-05	0.000246388
Solyc05g014790.3	1778.45	-1.26414	0.323231	4.10676e-06	8.68897e-05
Solyc05g150116.1	154.495	-1.96716	0.504903	2.37517e-06	5.43571e-05
Solyc05g015800.3	88.8531	3.15796	1.1652	3.40805e-05	0.000530378
Solyc05g015840.3	350.315	1.32813	0.494493	0.000195382	0.00227151
Solyc05g015880.3	586.372	1.39411	0.934346	0.00267302	0.0190183
Solyc05g016060.4	214.672	1.32276	0.737191	0.00165142	0.013006
Solyc05g018050.1	30.8792	1.40141	0.738794	0.00118689	0.0100311
Solyc05g150123.1	21.0847	-3.74087	1.36612	2.21289e-05	0.000369024
Solyc05g018403.1	60.8991	-3.02443	0.38445	7.62753e-17	1.04898e-14
Solyc05g018413.1	36.5019	-2.79331	0.649262	2.5559e-07	7.48479e-06
Solyc05g018560.1	25.794	2.28243	0.773267	3.75423e-05	0.000573669
Solyc05g020020.4	1188.86	-1.79429	0.242682	6.05844e-15	6.96528e-13
Solyc05g023995.1	260.048	1.6513	0.510533	2.97497e-05	0.00047311
Solyc05g024010.3	448.367	-3.85645	0.301288	1.72736e-39	1.0724e-36
Solyc05g024160.3	183.182	-2.31059	0.434106	2.6049e-09	1.24674e-07
Solyc05g024260.3	717.142	2.64349	0.502128	2.94209e-09	1.37777e-07
Solyc05g025820.4	37.5805	2.40257	0.591312	8.93517e-07	2.28953e-05
Solyc05g025890.3	244.918	1.0237	0.394271	0.000342993	0.00365517
Solyc05g025985.1	37.8952	5.85453	1.68613	1.20407e-06	2.98667e-05
Solyc05g026260.1	9.39464	-1.91441	1.99863	0.00195669	0.0148505
Solyc05g026490.3	1220.7	-2.09855	0.638636	1.69103e-05	0.00029372
Solyc05g039950.2	30.2673	1.27567	0.696764	0.00163894	0.0129171
Solyc05g041910.3	1165.57	1.1578	0.557997	0.00112138	0.00955925
Solyc05g046020.3	98.3167	3.20426	1.98878	0.000259899	0.00290052
Solyc05g047510.3	5.70123	-1.57982	1.61187	0.00364635	0.024409
Solyc05g047580.4	23.0675	2.96359	0.680164	1.79073e-07	5.46354e-06
Solyc05g047590.4	777.972	-1.17009	0.439351	0.000245125	0.00276262
Solyc05g048830.3	100.948	1.34954	0.492028	0.000163855	0.00196382
Solyc05g049990.4	384.753	2.7291	0.188316	4.42745e-49	5.06337e-46
Solyc05g050280.3	2447.13	1.51395	0.514711	8.00903e-05	0.00109081
Solyc05g050350.2	168.118	2.68647	1.18256	0.000131075	0.00162843
Solyc05g050580.3	448.837	-2.05053	0.269469	8.8499e-16	1.09885e-13
Solyc05g050750.1	33.6807	1.37931	0.770879	0.00153602	0.0122616
Solyc05g051180.3	26.581	6.1565	1.55196	2.47246e-07	7.28958e-06
Solyc05g051200.1	289.235	3.46201	0.439472	4.57312e-17	6.45256e-15
Solyc05g051210.3	8.72532	1.35274	0.898755	0.00278911	0.019696
Solyc05g051220.3	264.127	1.22856	0.35875	2.34038e-05	0.000387018
Solyc05g051400.4	532.573	1.02679	0.186831	2.33872e-09	1.1318e-07
Solyc05g051570.3	163.985	1.50537	0.569875	0.000180892	0.00212695
Solyc05g051580.3	244.862	1.44014	0.607792	0.000384501	0.00401095
Solyc05g051680.4	582.926	-1.04554	0.268568	4.46306e-06	9.33376e-05
Solyc05g051710.4	148.856	1.23742	0.260402	1.19455e-07	3.82837e-06
Solyc05g052030.1	1755.23	1.74264	0.475903	6.79804e-06	0.000134531
Solyc05g052040.1	1135.4	4.39403	0.313024	1.16363e-46	1.20402e-43
Solyc05g052050.1	1093.07	3.99795	0.555181	6.24032e-15	7.09926e-13
Solyc05g052280.3	121.373	3.16195	1.22895	4.67231e-05	0.000694898
Solyc05g052410.3	44.5389	-2.98073	0.459344	1.68332e-12	1.3547e-10
Solyc05g052420.3	11.494	3.72295	1.79759	8.47522e-05	0.00114455
Solyc05g052650.2	13.5227	4.08265	1.92856	5.93584e-05	0.000846881
Solyc05g052660.1	13.6137	2.93515	1.33249	0.000122204	0.00153845
Solyc05g052670.1	229.414	3.50024	0.961422	1.97156e-06	4.59658e-05
Solyc05g052680.1	73.1097	3.73847	1.98528	0.000111405	0.00142479
Solyc05g052750.3	274.163	1.2474	0.300962	1.66145e-06	3.96722e-05
Solyc05g052950.4	108.091	4.23922	0.610189	3.95807e-14	4.09547e-12
Solyc05g053000.1	121.185	1.87133	0.361189	7.78208e-09	3.27707e-07
Solyc05g053180.3	64.479	2.04709	0.840432	0.000168551	0.00201012
Solyc05g053210.4	1682.73	1.34573	0.260406	1.52113e-08	6.04252e-07
Solyc05g053350.3	13.8917	1.3017	0.909659	0.00346506	0.0234336
Solyc05g053380.4	10.0878	1.14881	0.924445	0.00625566	0.0368972
Solyc05g053600.3	703.456	1.6693	1.11177	0.00173873	0.0135464
Solyc05g053610.2	5.92598	1.53692	1.7308	0.00388941	0.0256236
Solyc05g053850.3	695.248	2.91458	0.500872	1.12152e-10	6.82618e-09
Solyc05g053930.4	891.497	1.26043	0.269633	1.70331e-07	5.24085e-06
Solyc05g053980.1	60.688	1.27707	0.473084	0.000198811	0.00230522
Solyc05g054010.4	131.288	1.36787	0.768426	0.00159175	0.0126323
Solyc05g054090.3	338.872	3.46498	0.769065	6.74978e-08	2.28452e-06
Solyc05g054210.3	1046.29	1.34002	0.404528	3.1164e-05	0.00049284
Solyc05g054350.3	2052.22	-2.3925	0.794247	2.89745e-05	0.000462931
Solyc05g054610.1	277.044	-1.25274	0.831745	0.0032802	0.0223785
Solyc05g054650.1	7.79941	4.05789	1.71243	3.9314e-05	0.000595584
Solyc05g054860.1	1151.14	1.34025	0.430818	5.79814e-05	0.000829413
Solyc05g054880.3	160.568	1.7126	0.503553	1.66916e-05	0.000291553
Solyc05g055220.1	36.0816	2.04895	0.847676	0.000175578	0.00207682
Solyc05g055330.3	1175.97	-2.74299	0.547992	1.04332e-08	4.28813e-07
Solyc05g055660.3	19.557	4.91368	1.44888	2.51672e-06	5.69051e-05
Solyc05g055990.4	1551.88	1.11476	0.601701	0.00199996	0.0150945
Solyc05g056030.3	386.341	1.25576	0.470818	0.000221862	0.00253329
Solyc05g056470.1	131.654	2.07533	0.462	1.86085e-07	5.63938e-06
Solyc06g005300.4	42.8972	-1.8994	0.488926	2.62882e-06	5.89491e-05
Solyc06g005500.4	1948.02	1.07167	0.540686	0.00158597	0.0126002
Solyc06g005680.4	174.821	-7.81608	1.08224	9.6732e-16	1.19426e-13
Solyc06g005910.4	97.3794	-1.09582	0.563289	0.00166589	0.0130915
Solyc06g006000.3	1052.18	-6.63386	0.597725	2.71373e-30	1.0345e-27
Solyc06g006028.1	15.0576	-1.45449	0.802845	0.00131745	0.0108907
Solyc06g006080.3	18207.2	-3.95821	0.347831	5.49121e-32	2.33958e-29
Solyc06g007170.4	890.154	2.57909	0.37783	2.26018e-13	2.04631e-11
Solyc06g007190.4	39.3863	1.39605	0.860059	0.00208857	0.0156169
Solyc06g007240.4	151.501	-1.49974	0.397596	5.80141e-06	0.000117155
Solyc06g007440.4	500.186	-1.27376	0.691675	0.00160619	0.0127051
Solyc06g007910.4	214.336	-1.7238	1.01119	0.00112574	0.00958797
Solyc06g007970.3	24.9841	2.72274	0.828442	1.01469e-05	0.000188952
Solyc06g007980.4	4272.05	-1.00354	0.225274	4.13883e-07	1.15595e-05
Solyc06g008050.4	92.5668	1.10738	0.45287	0.000472865	0.00476709
Solyc06g008100.3	44.4337	-1.70573	0.365122	1.17114e-07	3.76445e-06
Solyc06g008330.2	647.416	1.12577	0.370519	8.5513e-05	0.00115196
Solyc06g008870.2	797.947	1.12563	0.722398	0.00368457	0.0246117
Solyc06g008890.4	184.823	1.4161	0.32341	5.79999e-07	1.54872e-05
Solyc06g008920.3	656.164	-1.1055	0.381479	0.000132746	0.00164543
Solyc06g009140.3	1413.37	4.94166	0.74037	3.57575e-13	3.15843e-11
Solyc06g009190.4	2260.71	-2.24684	0.583501	2.252e-06	5.19466e-05
Solyc06g009290.4	1300.24	1.53155	0.558272	0.000134807	0.00166908
Solyc06g009620.1	25.9888	-1.84074	0.565503	2.33455e-05	0.000386643
Solyc06g009630.1	9442.2	-1.57775	0.252682	2.47921e-11	1.68874e-09
Solyc06g009640.2	251.263	1.25484	0.264604	1.24771e-07	3.96946e-06
Solyc06g009800.3	20.5954	-1.15284	0.626057	0.00193177	0.014723
Solyc06g011350.3	124.329	1.02158	0.772175	0.00702262	0.0403476
Solyc06g016790.3	243.676	1.46828	0.291228	2.59294e-08	9.81566e-07
Solyc06g019200.4	2504.57	-1.38426	0.51085	0.000172609	0.00204952
Solyc06g034390.1	137.561	-1.45292	0.745827	0.000991067	0.00867293
Solyc06g035520.3	40.7932	-2.76177	0.886192	1.60592e-05	0.000282551
Solyc06g035720.3	482.458	1.01751	0.485064	0.0012993	0.010784
Solyc06g035870.3	1246.75	-1.45837	0.117115	1.17496e-36	6.54633e-34
Solyc06g035960.3	427.157	2.06851	0.990122	0.000350593	0.00372156
Solyc06g036110.1	269.97	1.08131	0.578566	0.00203258	0.0152877
Solyc06g036180.3	16.1419	1.11323	0.830589	0.00569328	0.0344402
Solyc06g036260.3	1918.85	2.28502	0.550115	6.76802e-07	1.79126e-05
Solyc06g036290.3	112.654	1.80816	0.771842	0.000268535	0.00297856
Solyc06g048570.3	363.59	2.16801	0.432397	1.4313e-08	5.72758e-07
Solyc06g048700.1	12.319	1.72151	1.0973	0.00144143	0.0116916
Solyc06g050130.3	374.188	-2.7816	0.335464	2.91491e-18	4.39848e-16
Solyc06g050500.2	292.312	4.01174	0.574783	3.08224e-14	3.24216e-12
Solyc06g050800.4	64.5998	-1.16798	0.593191	0.00141509	0.0115293
Solyc06g050890.1	105.698	-2.5136	0.453832	7.15236e-10	3.86601e-08
Solyc06g050900.3	1046.95	1.01804	0.5043	0.00157643	0.0125409
Solyc06g050950.3	8.13232	1.89871	2.09179	0.00189156	0.0144877
Solyc06g050980.3	8532.13	-1.11865	0.264938	1.20653e-06	2.98935e-05
Solyc06g051140.4	52.5429	-3.22624	1.61342	0.000141753	0.00173906
Solyc06g051250.1	107.948	-1.62009	0.385201	9.81265e-07	2.49671e-05
Solyc06g051260.4	430.312	1.58558	0.354348	3.26161e-07	9.32521e-06
Solyc06g051660.1	227.008	-3.89585	0.31226	1.04837e-37	6.15674e-35
Solyc06g051680.1	284.807	-8.43893	1.14223	6.50954e-17	9.06704e-15
Solyc06g051940.4	219.175	-2.79627	1.28944	0.000147032	0.00179184
Solyc06g052050.4	63.6415	-3.62068	0.640684	1.77567e-10	1.04847e-08
Solyc06g052070.3	1734.03	1.36321	0.366675	7.8694e-06	0.000151591
Solyc06g053220.3	11.5579	-1.58984	1.14322	0.00233641	0.0171629
Solyc06g053260.1	816.407	1.03406	0.205676	2.79083e-08	1.04917e-06
Solyc06g053620.4	550.744	2.17889	0.43347	1.33196e-08	5.35967e-07
Solyc06g053640.1	27.7428	1.08052	0.595226	0.00229808	0.0169501
Solyc06g053700.1	143.33	1.3894	0.254205	3.06717e-09	1.42407e-07
Solyc06g053710.3	829.953	2.98872	0.488144	1.71211e-11	1.20396e-09
Solyc06g053810.3	735.641	-1.67589	0.250883	1.21036e-12	9.99997e-11
Solyc06g053850.4	33.1456	-1.49026	0.530337	0.000117829	0.00149289
Solyc06g053980.3	869.701	-4.25343	0.245468	3.3019e-69	7.97188e-66
Solyc06g054130.1	58.285	-1.27167	0.641835	0.00118402	0.0100107
Solyc06g054220.2	107.394	2.55556	0.400886	4.60492e-12	3.52325e-10
Solyc06g054250.4	1181.53	-1.32554	0.218618	1.03495e-10	6.33478e-09
Solyc06g059730.3	24.0331	1.22402	0.676959	0.00186112	0.0143055
Solyc06g059870.1	1761.33	1.80355	0.577724	3.59447e-05	0.000553931
Solyc06g060140.4	521.071	-1.11194	0.364948	8.40874e-05	0.00113698
Solyc06g060230.3	974.076	2.03555	0.396585	8.57411e-09	3.57595e-07
Solyc06g060510.2	152.692	1.31452	0.293234	3.94619e-07	1.11504e-05
Solyc06g060675.1	72.4752	1.45751	0.398676	9.06972e-06	0.00017152
Solyc06g060710.4	100.724	-1.23014	0.567222	0.000811877	0.00739366
Solyc06g061010.4	102.045	-1.14439	0.341407	3.10727e-05	0.000491755
Solyc06g061023.1	144.045	1.1045	0.965715	0.00791256	0.0442212
Solyc06g061240.4	1485.26	1.22877	0.551325	0.000703842	0.00656426
Solyc06g062295.1	32.172	1.36471	0.823109	0.00204693	0.0153689
Solyc06g062370.4	300.996	-1.6515	1.1017	0.00179083	0.0138677
Solyc06g062430.3	755.605	5.32783	1.14558	2.86211e-08	1.07041e-06
Solyc06g062460.3	304.406	1.10288	0.463478	0.000565	0.00548652
Solyc06g062600.3	467.722	2.08642	0.299414	1.00175e-13	9.66844e-12
Solyc06g062680.3	54.0402	-1.13962	0.451457	0.000369245	0.00387787
Solyc06g062920.3	24.2887	2.12367	1.10837	0.000465539	0.00470936
Solyc06g063060.3	154.822	4.27777	1.03404	2.50118e-07	7.34434e-06
Solyc06g063180.3	647.16	2.47109	0.539815	9.61477e-08	3.13693e-06
Solyc06g063190.3	542.914	3.2959	0.534836	1.0383e-11	7.57088e-10
Solyc06g063240.3	3914.98	1.89005	0.37706	1.82038e-08	7.11795e-07
Solyc06g063280.1	5.20323	1.21918	1.12541	0.00674974	0.0391107
Solyc06g064610.1	129.932	4.45009	0.717619	6.09145e-12	4.62801e-10
Solyc06g064900.3	43.1718	1.69636	1.8061	0.00291486	0.0204247
Solyc06g065040.4	207.345	1.44633	0.242956	1.79265e-10	1.04993e-08
Solyc06g065060.1	12.3497	2.42963	2.15403	0.00090574	0.00807194
Solyc06g065190.1	446.319	1.84015	0.32101	3.78284e-10	2.11849e-08
Solyc06g065530.4	81.7715	2.26732	0.428121	3.08102e-09	1.42745e-07
Solyc06g065560.2	924.104	1.14504	0.274037	1.45533e-06	3.53329e-05
Solyc06g065650.3	860.419	-1.62388	0.293001	1.50695e-09	7.54484e-08
Solyc06g065820.3	35.9048	1.0006	0.605273	0.00377242	0.0250752
Solyc06g065930.4	4.69268	1.34242	1.5248	0.00586242	0.0351697
Solyc06g066370.4	1713.55	1.97276	0.559892	8.83934e-06	0.000167893
Solyc06g066500.1	28.4006	-1.57963	0.590005	0.000152181	0.00184425
Solyc06g066530.1	170.661	1.90638	0.822778	0.000255851	0.00286448
Solyc06g066690.4	5.19378	1.16214	1.42085	0.00873071	0.0475832
Solyc06g066700.1	155.837	2.12199	0.939453	0.000231656	0.00262924
Solyc06g066710.1	24.6583	1.81763	0.771407	0.000257596	0.00287928
Solyc06g068380.4	338.603	1.02325	0.289005	1.67197e-05	0.000291809
Solyc06g068460.3	1159.39	2.08277	0.360845	2.37369e-10	1.36811e-08
Solyc06g068470.3	101.558	1.14186	0.350022	4.17655e-05	0.000630449
Solyc06g068570.4	119.033	1.11265	0.568061	0.00157429	0.0125348
Solyc06g068620.3	319.545	-3.68067	0.452355	4.73741e-18	7.05063e-16
Solyc06g068650.4	805.144	1.25943	0.280994	4.02948e-07	1.13125e-05
Solyc06g068680.3	354.792	1.51901	0.511004	7.29795e-05	0.00101198
Solyc06g068970.3	1105.66	1.65062	0.359461	1.79864e-07	5.46609e-06
Solyc06g068980.4	1597.26	1.44797	0.178956	4.77328e-17	6.69153e-15
Solyc06g068990.4	346.574	-1.70824	0.543028	3.67098e-05	0.000563723
Solyc06g069150.1	188.185	-1.53857	0.87549	0.00130726	0.0108418
Solyc06g069280.4	313.826	-1.03649	0.192362	4.26498e-09	1.91872e-07
Solyc06g069370.4	396.198	1.45545	0.233634	3.26116e-11	2.16702e-09
Solyc06g150130.1	2320.67	-1.40599	0.199393	1.4303e-13	1.33939e-11
Solyc06g069400.4	407.09	1.26572	0.503828	0.000330534	0.00355866
Solyc06g069430.3	476.812	-2.31904	0.390346	7.58571e-11	4.75014e-09
Solyc06g069565.2	80.2742	1.86739	0.413922	2.04864e-07	6.13264e-06
Solyc06g069650.4	37.2073	5.38676	1.8086	5.00214e-06	0.000103614
Solyc06g069700.4	34.3877	-1.96025	0.659663	4.75232e-05	0.000702471
Solyc06g069820.4	125.346	1.00986	0.247688	2.10795e-06	4.88833e-05
Solyc06g069850.3	141.097	1.127	0.353994	5.42108e-05	0.000782688
Solyc06g070900.3	457.228	-2.65166	0.595937	1.50576e-07	4.68748e-06
Solyc06g071570.3	76.9079	1.02873	0.830924	0.00801646	0.0446182
Solyc06g071590.3	95.3042	1.3484	0.245824	2.84389e-09	1.33755e-07
Solyc06g071820.3	2157.99	-2.02836	0.593717	1.19494e-05	0.000217098
Solyc06g072040.1	1581.9	-1.51692	0.379292	2.45789e-06	5.58655e-05
Solyc06g072360.3	158.494	1.08668	0.710974	0.00419119	0.0270443
Solyc06g072630.4	47.5406	1.25192	0.413676	8.0527e-05	0.00109566
Solyc06g072700.3	778.538	2.41623	0.30693	1.00962e-16	1.35419e-14
Solyc06g073090.3	5073.57	-1.45446	0.587022	0.000289985	0.00317916
Solyc06g073110.3	1004.27	1.31833	0.315219	1.39099e-06	3.38843e-05
Solyc06g073180.3	3055.24	1.77799	0.229909	4.56052e-16	5.79507e-14
Solyc06g073320.3	23601.5	2.0525	0.338549	4.19646e-11	2.72194e-09
Solyc06g073450.4	3007.34	1.03208	0.216884	1.04035e-07	3.37903e-06
Solyc06g073720.3	2950.33	1.12063	0.411372	0.000217114	0.00248691
Solyc06g073850.1	61.3587	1.12164	0.729987	0.0038748	0.0255527
Solyc06g073920.3	565.741	1.25684	0.214946	3.82543e-10	2.13683e-08
Solyc06g074030.1	113.352	1.19653	0.640803	0.00170557	0.0133119
Solyc06g074140.1	20.8573	2.05696	2.08533	0.00154633	0.0123258
Solyc06g074260.4	1456.93	-1.6026	0.430802	6.33858e-06	0.000126359
Solyc06g074420.1	80.4284	5.33631	1.06497	5.61407e-09	2.44465e-07
Solyc06g074530.1	350.7	2.3288	0.179961	8.69132e-40	5.55452e-37
Solyc06g074670.4	1315.07	1.06383	0.212472	3.1977e-08	1.18168e-06
Solyc06g074750.1	67.3505	3.039	0.401404	7.52669e-16	9.39928e-14
Solyc06g074800.1	125.018	1.88445	0.427271	3.1537e-07	9.0524e-06
Solyc06g075090.4	1028.04	3.19487	0.333316	1.74054e-23	4.3977e-21
Solyc06g075100.3	8.45601	2.75105	1.77796	0.00044597	0.00454739
Solyc06g075350.3	54.7839	-1.28972	0.399543	4.22914e-05	0.000636758
Solyc06g075360.3	224.931	-2.63614	0.433402	2.77677e-11	1.868e-09
Solyc06g075460.4	220.746	-2.03139	0.505608	1.41194e-06	3.43177e-05
Solyc06g075690.3	128.27	1.50587	0.844327	0.00129847	0.0107821
Solyc06g075790.3	806.167	-1.07892	0.270668	3.11716e-06	6.82791e-05
Solyc06g076020.3	255.416	2.26237	0.553067	8.86775e-07	2.28032e-05
Solyc06g076070.1	77.6501	3.83276	0.780781	8.64772e-09	3.59974e-07
Solyc06g076080.3	31.2902	1.78091	0.986907	0.000865496	0.00777765
Solyc06g076350.3	254.387	-2.53273	0.302206	1.52986e-18	2.40887e-16
Solyc06g076450.3	173.844	2.33272	1.3135	0.000480076	0.00481827
Solyc06g076470.3	871.964	-1.41648	0.47208	7.46525e-05	0.00102992
Solyc06g076570.4	482.92	-2.66197	0.482689	7.50723e-10	4.02777e-08
Solyc06g076630.3	327.768	1.37626	0.425836	3.88967e-05	0.000590627
Solyc06g076780.3	2074.94	1.41806	0.273986	1.38321e-08	5.54535e-07
Solyc06g076820.1	654.848	1.31339	0.412744	4.78223e-05	0.000705451
Solyc06g076850.3	8915.13	-1.03341	0.451675	0.000783181	0.00717745
Solyc06g082030.3	67.6654	-1.35518	0.745236	0.0014968	0.0120373
Solyc06g082070.3	223.263	-1.75631	0.200492	8.8394e-20	1.71492e-17
Solyc06g082590.1	414.483	1.31293	0.621313	0.000827908	0.00750192
Solyc06g082595.1	1742.81	-1.95494	0.163889	2.89497e-34	1.3675e-31
Solyc06g082880.2	34.1989	-1.12182	0.598811	0.00188743	0.0144612
Solyc06g083110.2	1475.2	-1.18914	0.445511	0.000236523	0.00267677
Solyc06g150138.1	81.6544	1.15811	0.388099	9.85042e-05	0.00129017
Solyc06g083470.4	255.413	-3.00523	0.953115	1.20664e-05	0.000218857
Solyc06g083650.3	1384.1	-4.42789	0.456828	4.00659e-24	1.04891e-21
Solyc06g083700.4	18.2901	-2.11644	1.17799	0.000587062	0.00566441
Solyc06g083860.2	208.608	1.8354	0.619746	5.49673e-05	0.000789936
Solyc06g084380.4	131.25	-1.51163	0.873608	0.00143181	0.0116523
Solyc06g084580.1	42.2505	-1.12799	0.428608	0.000279112	0.00308016
Solyc07g005380.4	5.38338	1.36291	1.39335	0.00552542	0.0336591
Solyc07g005440.1	1437.92	1.54391	0.499764	5.09157e-05	0.000742104
Solyc07g005500.2	146.179	-1.04338	0.268488	4.58278e-06	9.55655e-05
Solyc07g005910.3	43.0575	-1.64601	0.453038	8.22873e-06	0.000157535
Solyc07g005930.4	901.009	-2.17325	0.314096	1.35571e-13	1.2808e-11
Solyc07g006220.2	1946.26	1.12971	0.185887	9.19249e-11	5.65846e-09
Solyc07g006370.1	804.504	4.15692	0.589563	1.86666e-14	2.01794e-12
Solyc07g006570.4	289.097	1.74196	0.495995	1.13094e-05	0.000207029
Solyc07g006605.1	6.322	-1.15464	1.08404	0.00786114	0.0439791
Solyc07g006620.4	1028.1	-1.23939	0.480188	0.000284305	0.00312477
Solyc07g006670.1	80.7951	3.50846	0.809244	1.38414e-07	4.33995e-06
Solyc07g006680.1	818.392	1.87537	0.414464	1.91411e-07	5.77662e-06
Solyc07g006770.2	162.566	1.86067	0.610787	4.23157e-05	0.000636758
Solyc07g006890.1	303.15	1.4575	0.297349	5.21493e-08	1.83358e-06
Solyc07g007060.3	1668.92	1.16103	0.246741	1.46231e-07	4.56531e-06
Solyc07g007150.1	200.111	-1.67496	0.476274	1.18645e-05	0.000215916
Solyc07g007180.4	506.59	-2.64094	0.337466	1.37374e-16	1.82013e-14
Solyc07g007480.2	13.0873	-1.2367	0.912251	0.00441781	0.0282753
Solyc07g007490.2	20.0206	-3.01578	0.682726	1.33252e-07	4.20846e-06
Solyc07g007670.3	2010.69	-1.19403	0.238198	3.39324e-08	1.24947e-06
Solyc07g007680.4	505.696	-1.14257	0.302708	7.04807e-06	0.000138846
Solyc07g008210.4	3481.66	2.67813	2.00401	0.000606164	0.00582545
Solyc07g008250.3	2709.67	2.02545	0.419331	3.97887e-08	1.43855e-06
Solyc07g008440.3	201.265	-2.30045	0.995887	0.000173209	0.00205537
Solyc07g008520.3	24.056	1.08066	0.74232	0.00488892	0.0307471
Solyc07g008540.3	2110.28	-1.95653	0.680402	6.18732e-05	0.000875859
Solyc07g008560.3	845.179	-3.12059	0.379966	4.20589e-18	6.30275e-16
Solyc07g008620.1	239.526	1.73301	0.879169	0.000658549	0.00622157
Solyc07g008930.1	50.1868	4.90767	1.22999	3.98359e-07	1.12269e-05
Solyc07g009380.4	9444.68	3.72448	0.612216	1.283e-11	9.17047e-10
Solyc07g009410.4	16.1177	1.02102	0.777524	0.00715557	0.0409191
Solyc07g014590.4	1235.95	-1.19341	0.338745	1.707e-05	0.00029602
Solyc07g014730.3	393.667	-3.69946	0.971351	1.00303e-06	2.54613e-05
Solyc07g017520.4	359.492	1.14138	0.303478	7.40976e-06	0.00014466
Solyc07g018190.4	483.289	1.80761	0.377546	6.03291e-08	2.06765e-06
Solyc07g019460.3	3867.94	1.80566	0.2105	4.0325e-19	6.95415e-17
Solyc07g020870.3	77.469	1.62682	0.514103	3.76109e-05	0.000574314
Solyc07g024000.3	2952.26	-3.30459	0.338454	2.68525e-24	7.29346e-22
Solyc07g025380.3	195.237	-1.14072	0.519517	0.000857493	0.0077217
Solyc07g026640.3	140.669	-1.03381	0.222125	1.70522e-07	5.24085e-06
Solyc07g032380.4	1354.48	1.38378	0.420282	3.20074e-05	0.000502158
Solyc07g038100.3	200.41	-1.27125	0.218074	4.23491e-10	2.34746e-08
Solyc07g039410.3	58.7331	2.10368	1.41863	0.00100824	0.0088055
Solyc07g039420.1	39.2277	2.58399	1.35882	0.000297061	0.0032469
Solyc07g039570.3	17.4052	2.198	1.31668	0.000669542	0.00629804
Solyc07g040960.1	38.2584	1.40621	0.49708	0.000122152	0.00153845
Solyc07g040990.4	567.06	-2.10762	0.404495	5.38786e-09	2.36511e-07
Solyc07g041290.3	38.0664	-1.12737	0.666599	0.00279004	0.019696
Solyc07g041720.1	41867.3	-1.8432	0.622421	5.45866e-05	0.000785505
Solyc07g041730.4	301.442	1.18212	0.183331	9.39564e-12	6.96784e-10
Solyc07g041900.3	5029.98	-3.75601	0.505545	1.21457e-15	1.49104e-13
Solyc07g041920.4	1395.47	-1.08041	0.981668	0.0088169	0.0479195
Solyc07g042080.4	532.241	-1.03566	0.215057	7.9431e-08	2.63769e-06
Solyc07g042090.4	17.0714	-4.24129	1.12609	9.82561e-07	2.49708e-05
Solyc07g042510.3	659.237	7.78039	0.731463	5.64195e-29	2.00973e-26
Solyc07g042520.4	84.1493	1.63849	1.11172	0.00190276	0.014553
Solyc07g042590.4	873.18	1.2321	0.223941	2.68417e-09	1.2775e-07
Solyc07g043130.3	9120.62	3.40023	0.300775	1.87942e-31	7.85345e-29
Solyc07g043480.1	2108.53	-2.05652	0.57682	7.16069e-06	0.000140555
Solyc07g045080.3	1116.88	-1.75921	0.962817	0.000851411	0.00767011
Solyc07g045100.1	190.946	1.1073	0.478253	0.000663483	0.00625459
Solyc07g045470.3	341.663	-1.27651	0.356716	1.35321e-05	0.000243007
Solyc07g045540.4	1996	-1.21259	0.300615	2.5998e-06	5.8419e-05
Solyc07g047950.1	877.351	1.07467	0.198039	3.63999e-09	1.65467e-07
Solyc07g049230.1	539.427	-1.02557	0.563708	0.00249322	0.0180224
Solyc07g049300.3	357.118	1.29309	0.724893	0.00176469	0.0137142
Solyc07g049550.3	678.268	2.34709	1.03425	0.00018052	0.00212487
Solyc07g049610.1	741.261	1.17124	0.227417	1.68664e-08	6.65136e-07
Solyc07g049700.1	94.9064	1.96774	0.370278	3.46964e-09	1.5872e-07
Solyc07g051820.3	1168.32	2.65103	0.473399	4.69696e-10	2.5838e-08
Solyc07g051860.1	13.0219	1.57269	0.940685	0.00147085	0.0118679
Solyc07g052010.3	14.1575	1.1487	1.56762	0.00826591	0.0457023
Solyc07g052060.2	10.3315	-1.21795	1.29652	0.00760873	0.0429541
Solyc07g052150.4	2156.67	7.45741	2.2876	4.02957e-07	1.13125e-05
Solyc07g052230.3	153.96	2.83768	0.54049	2.78802e-09	1.31412e-07
Solyc07g052240.3	377.674	1.08504	0.709438	0.00419529	0.0270503
Solyc07g052350.3	12492.5	-1.25397	0.201523	3.99075e-11	2.60406e-09
Solyc07g052370.4	23.3037	2.39814	2.32452	0.000888145	0.00794177
Solyc07g052400.3	1859.21	1.12604	0.220726	2.10081e-08	8.137e-07
Solyc07g052460.3	23.8725	2.01671	0.756765	0.000100447	0.00131167
Solyc07g052570.4	236.267	1.3357	0.355538	6.97378e-06	0.000137632
Solyc07g052950.3	239.027	-2.90409	0.506506	1.85539e-10	1.08376e-08
Solyc07g052980.3	6006.7	1.00798	0.533482	0.00218199	0.016215
Solyc07g053100.4	17.2656	2.96382	1.14383	5.19041e-05	0.000754903
Solyc07g053210.3	11.6654	-1.1783	0.6894	0.00247041	0.0179111
Solyc07g053380.2	36.8744	-1.22992	0.432422	0.000139383	0.00171692
Solyc07g053490.3	258.458	-1.14807	0.269638	1.04791e-06	2.63236e-05
Solyc07g053493.1	31.7452	-2.21723	0.562222	1.62488e-06	3.90979e-05
Solyc07g053640.1	1303.11	-1.27613	0.747249	0.00212167	0.0158045
Solyc07g053740.1	1354.4	1.3031	0.453599	0.000119913	0.00151488
Solyc07g053810.3	39.5598	-1.64317	0.416449	2.6683e-06	5.97726e-05
Solyc07g053900.2	30.3123	-4.84414	0.805858	2.28236e-11	1.56941e-09
Solyc07g053940.1	34.9689	-1.53235	0.748109	0.000718577	0.00667549
Solyc07g053950.1	223.798	-1.0397	0.748314	0.00599649	0.0357588
Solyc07g054220.1	103.615	-1.13223	0.725485	0.0036244	0.0242919
Solyc07g054300.3	954.584	-1.10326	0.124508	7.58782e-20	1.48537e-17
Solyc07g054430.3	207.603	-2.61031	0.479507	1.14537e-09	5.92568e-08
Solyc07g054475.1	71.6854	-1.09679	0.316159	2.12421e-05	0.000356975
Solyc07g054480.3	224.731	-1.21849	0.383466	5.21585e-05	0.000757082
Solyc07g054810.1	20.4845	1.30577	0.949348	0.00378669	0.0251624
Solyc07g055040.1	40.657	-1.35364	0.430151	5.14266e-05	0.00074896
Solyc07g055050.3	7600.1	-3.34398	0.475479	2.98913e-14	3.16834e-12
Solyc07g150147.1	138.828	1.41641	0.80304	0.00153375	0.0122481
Solyc07g055140.3	514.697	-1.74724	0.258517	6.29022e-13	5.40238e-11
Solyc07g055310.1	79.3214	-1.43575	0.373222	4.67329e-06	9.71731e-05
Solyc07g055670.1	78.8997	3.09254	0.969684	1.0243e-05	0.000190394
Solyc07g055690.1	21.0408	2.02762	1.5594	0.0014203	0.011563
Solyc07g055710.3	215.192	2.43344	0.940393	8.17338e-05	0.00111069
Solyc07g055720.4	1855.27	-7.11402	0.531836	9.87385e-43	8.25188e-40
Solyc07g055840.3	60.9323	-2.24077	0.529257	5.0271e-07	1.37401e-05
Solyc07g056000.2	28.4432	2.67663	0.779892	6.74485e-06	0.0001336
Solyc07g056090.1	5.99329	1.32199	1.75254	0.00534252	0.0328395
Solyc07g056570.1	813.857	-2.88046	0.514063	3.96171e-10	2.20728e-08
Solyc07g056600.1	9.55632	1.25332	1.1473	0.00624407	0.036866
Solyc07g061720.3	68.8852	1.97137	0.730293	9.63003e-05	0.0012705
Solyc07g061890.1	137.69	1.65932	0.777049	0.000507312	0.00502433
Solyc07g062100.4	82.239	-1.93205	0.704031	8.92905e-05	0.0011925
Solyc07g062160.3	749.88	-1.98944	0.278552	3.08863e-14	3.24216e-12
Solyc07g062260.3	264.642	-1.82213	0.343667	4.32331e-09	1.93295e-07
Solyc07g062480.2	340.624	7.68368	1.38494	4.63373e-11	2.98773e-09
Solyc07g062490.1	5221.97	3.10735	0.509103	1.74758e-11	1.22494e-09
Solyc07g062700.3	5468.84	-2.70061	0.134488	3.78412e-91	2.05563e-87
Solyc07g062810.4	208.905	-1.13283	0.561818	0.00133491	0.0109998
Solyc07g062820.1	200.784	-1.05618	0.361007	0.000126796	0.00158616
Solyc07g063120.4	913.586	2.63675	0.226707	9.22023e-33	4.00693e-30
Solyc07g063180.3	39.8726	1.87446	0.617746	4.32156e-05	0.000648502
Solyc07g063350.3	252.222	1.1288	0.734124	0.00381791	0.0252694
Solyc07g063500.4	12.7822	-1.30369	0.770496	0.00209967	0.0156783
Solyc07g063710.2	87.1133	4.51486	1.15305	5.53118e-07	1.48563e-05
Solyc07g063720.1	49.0824	7.16551	1.66059	2.73252e-08	1.02903e-06
Solyc07g063730.3	121.378	5.21197	1.16685	6.2555e-08	2.1372e-06
Solyc07g063750.3	191.433	1.9175	0.499241	3.04708e-06	6.69465e-05
Solyc07g063830.3	166.318	-1.20525	0.47769	0.000344178	0.00366241
Solyc07g064160.3	80557.7	-2.39595	0.659816	4.37484e-06	9.16706e-05
Solyc07g064410.1	111.062	3.04362	0.674104	8.5048e-08	2.80852e-06
Solyc07g064650.3	141.785	1.79854	0.932623	0.000663206	0.00625459
Solyc07g064670.3	1172.64	1.16382	0.341673	2.57021e-05	0.000418024
Solyc07g064720.3	44.9157	1.09132	0.730239	0.00444612	0.0284314
Solyc07g064870.3	163.226	4.72618	0.697774	1.63619e-13	1.51288e-11
Solyc07g064960.2	12.7344	-1.96762	1.05646	0.000616655	0.0058925
Solyc07g065200.3	1375.22	-1.7358	0.291181	1.11452e-10	6.80267e-09
Solyc07g065500.2	2724.77	-2.12362	0.607016	8.4586e-06	0.000161651
Solyc07g065590.4	54.2212	-1.20998	0.641143	0.00159883	0.0126607
Solyc07g065730.1	45.8439	-1.96453	0.369208	3.35609e-09	1.54174e-07
Solyc07g065940.1	73.4223	-1.08605	0.481921	0.000798216	0.00729985
Solyc07g065980.3	1170.02	1.58056	0.422174	5.94936e-06	0.000119146
Solyc07g066010.3	1868.02	-1.31985	0.259645	2.36424e-08	9.04447e-07
Solyc07g066180.2	232.949	1.78894	1.0832	0.00113858	0.00966793
Solyc07g066560.1	83.0979	1.00008	0.730274	0.00673097	0.0390267
Solyc08g005100.3	61.7306	1.377	0.353761	4.13125e-06	8.72379e-05
Solyc08g005460.3	34.3174	1.24054	0.558371	0.000705012	0.00657195
Solyc08g005960.2	2508.46	-2.504	0.583793	3.31801e-07	9.47398e-06
Solyc08g006410.4	104.071	1.8119	0.684305	0.000128574	0.00160102
Solyc08g006500.4	134.528	1.65796	0.538647	4.6996e-05	0.000698001
Solyc08g006690.1	405.312	-2.14968	0.407026	3.58415e-09	1.63614e-07
Solyc08g006720.4	1612.04	-1.02039	0.348003	0.000127579	0.00159137
Solyc08g006760.4	1184.08	-1.11207	0.574363	0.00165999	0.0130546
Solyc08g006770.3	2122.59	-1.25788	0.498056	0.000322129	0.00348756
Solyc08g006780.3	2791.86	-1.14712	0.274711	1.47193e-06	3.56206e-05
Solyc08g007080.4	1699.24	2.50119	0.624435	1.04109e-06	2.6213e-05
Solyc08g007130.4	871.55	3.88522	0.393856	6.29053e-25	1.82249e-22
Solyc08g007240.4	1496.01	-3.41985	0.657545	2.36362e-09	1.14131e-07
Solyc08g007460.3	236.36	1.40735	1.13386	0.00390774	0.025684
Solyc08g007500.3	40.7309	1.05219	0.554996	0.00200123	0.0150989
Solyc08g007540.3	44.3881	2.1434	0.65685	1.74453e-05	0.000301567
Solyc08g007570.4	143.559	1.76262	0.529486	1.99949e-05	0.000338636
Solyc08g007970.3	1341.65	1.91622	0.353488	2.03777e-09	9.95026e-08
Solyc08g008020.1	112.644	-1.82766	0.62272	5.95818e-05	0.000849207
Solyc08g008080.1	34.3847	1.24421	0.495157	0.000338285	0.0036192
Solyc08g008140.3	27.3734	-1.8478	0.605174	4.19903e-05	0.000633177
Solyc08g008150.1	20.5489	1.52786	1.00573	0.0020737	0.0155297
Solyc08g008170.4	639.418	-1.03925	0.251116	1.65743e-06	3.96196e-05
Solyc08g008300.1	42.4658	-8.12659	1.32978	7.54797e-13	6.43176e-11
Solyc08g008305.1	331.81	-5.71902	0.801006	1.92599e-14	2.07177e-12
Solyc08g008480.4	99.4841	3.4493	0.726697	2.24495e-08	8.63371e-07
Solyc08g013730.3	3544.19	1.0707	0.496665	0.00104198	0.0090276
Solyc08g013910.4	82.0876	-1.82207	0.811272	0.000329036	0.00354644
Solyc08g014080.4	296.421	-1.53222	0.397144	4.11879e-06	8.70595e-05
Solyc08g014100.1	70.2553	-1.29599	0.442836	0.000103602	0.00133998
Solyc08g014130.3	2754.87	-1.11822	0.252592	5.0347e-07	1.37436e-05
Solyc08g014340.3	10571	-1.4313	0.639266	0.000530227	0.0052109
Solyc08g014440.4	358.082	2.03869	0.332112	2.64382e-11	1.78408e-09
Solyc08g014450.4	1175.59	1.73736	0.275968	1.38401e-11	9.86005e-10
Solyc08g014570.3	261.085	1.9548	0.718173	9.24612e-05	0.00122282
Solyc08g016583.1	16.8284	3.30536	0.933012	3.04175e-06	6.68969e-05
Solyc08g016587.1	34.7997	3.13771	0.834751	1.62661e-06	3.90979e-05
Solyc08g016804.1	25.4028	-1.07598	0.706679	0.00432345	0.0277989
Solyc08g048390.3	1476.63	-2.18967	0.285826	5.56576e-16	7.03131e-14
Solyc08g045850.3	1058.31	-1.17231	0.186927	2.87238e-11	1.92636e-09
Solyc08g023510.3	72.8232	4.90234	2.38143	3.07833e-05	0.00048753
Solyc08g029000.3	3495.32	6.41976	1.14156	1.7901e-10	1.04993e-08
Solyc08g028780.1	102.128	1.83575	0.393542	1.04851e-07	3.40046e-06
Solyc08g059700.2	6.05251	-2.71283	1.73722	0.000455203	0.00462634
Solyc08g060810.3	4894.69	1.29454	0.362591	1.37716e-05	0.000246698
Solyc08g060970.4	527.197	1.09154	0.486147	0.000809305	0.00738262
Solyc08g061240.3	24.1864	-1.27885	0.558005	0.000566092	0.0054938
Solyc08g061270.1	475.616	1.98466	0.42833	1.05148e-07	3.405e-06
Solyc08g061480.3	519.522	2.55	0.404148	7.00736e-12	5.2869e-10
Solyc08g150125.1	4.38096	-2.25351	1.80999	0.00111261	0.00950377
Solyc08g061950.1	21.5491	2.1213	1.07019	0.00041044	0.00424082
Solyc08g062210.3	734.428	1.0382	0.303643	2.56317e-05	0.000418024
Solyc08g062290.4	480.079	1.27925	0.223086	7.31128e-10	3.94211e-08
Solyc08g062340.3	27.8417	1.76794	0.56112	3.41594e-05	0.000530936
Solyc08g062960.4	718.959	-6.01568	0.451441	6.07058e-42	4.71099e-39
Solyc08g063090.2	1197.54	-2.07423	0.439888	6.64596e-08	2.25641e-06
Solyc08g065140.1	476.119	1.35141	0.262548	1.68321e-08	6.64992e-07
Solyc08g065260.4	574.741	-1.88469	0.318652	1.21656e-10	7.34293e-09
Solyc08g065320.3	478.116	1.55104	0.17837	2.3359e-19	4.19478e-17
Solyc08g065410.3	32.1125	-1.04716	0.507357	0.00135141	0.011102
Solyc08g065840.3	196.257	-1.8361	0.383467	5.83956e-08	2.0109e-06
Solyc08g065870.4	559.199	-1.43337	0.231328	4.13239e-11	2.6884e-09
Solyc08g066020.3	271.511	2.1228	0.779918	7.87382e-05	0.00107401
Solyc08g066040.1	45.8988	1.19317	0.389154	7.48753e-05	0.00103234
Solyc08g066270.3	26.9272	1.92454	0.995503	0.00056509	0.00548652
Solyc08g066310.3	207.585	1.07773	0.631467	0.00293415	0.0204872
Solyc08g066320.4	31.8363	1.63391	0.91268	0.00107666	0.00926158
Solyc08g066450.1	47.6105	-2.42895	0.71432	9.05602e-06	0.00017141
Solyc08g066560.3	291.273	-1.25256	0.382833	3.78673e-05	0.000577012
Solyc08g066670.3	141.525	1.5473	0.92477	0.00152065	0.0121702
Solyc08g066740.3	258.641	1.03647	0.778634	0.00671754	0.0389657
Solyc08g066840.3	2795.1	1.13409	0.38021	0.000100685	0.0013132
Solyc08g067310.1	338.379	3.14373	0.650052	1.78909e-08	7.02988e-07
Solyc08g067390.4	192.405	1.10744	0.618249	0.00232084	0.0170601
Solyc08g067510.1	60.99	-1.04187	0.601249	0.00294589	0.0205517
Solyc08g067540.1	127.275	2.23937	0.682634	1.52753e-05	0.000269852
Solyc08g067550.1	58.019	-1.17857	0.861421	0.00480065	0.030283
Solyc08g067840.3	1482.54	-1.43526	0.689092	0.000754585	0.00695942
Solyc08g068110.1	9.42861	-1.21871	0.956973	0.0052209	0.0323113
Solyc08g068290.3	5894.22	1.09689	0.292199	7.62889e-06	0.000148405
Solyc08g068600.3	52.8089	1.92023	0.433394	2.79022e-07	8.12716e-06
Solyc08g068610.3	14.4173	2.04871	1.00514	0.000397525	0.004127
Solyc08g068680.4	36.047	1.66864	1.01731	0.0013654	0.0112
Solyc08g068710.1	115.099	3.12169	0.925128	5.81584e-06	0.000117337
Solyc08g068770.3	165.016	1.11728	0.453007	0.000441991	0.00451741
Solyc08g068780.3	118.042	1.67441	0.268024	2.07755e-11	1.44024e-09
Solyc08g068790.3	12.2949	1.44669	0.939281	0.00225817	0.0167011
Solyc08g068850.3	67.2943	1.13757	1.23902	0.00919474	0.0493803
Solyc08g068880.1	897.639	1.0546	0.323491	4.37856e-05	0.000654794
Solyc08g074280.4	1063.63	-1.37283	0.203088	1.12858e-12	9.35986e-11
Solyc08g074600.4	254.118	-1.09927	0.273362	2.72297e-06	6.06844e-05
Solyc08g074660.1	689.706	-1.40826	0.280503	3.05013e-08	1.13487e-06
Solyc08g074860.1	56.8417	-7.50267	1.88053	5.22598e-08	1.8345e-06
Solyc08g075280.4	831.705	-2.0606	0.370872	8.39585e-10	4.46048e-08
Solyc08g075350.3	20.0534	-1.83647	0.613874	5.05093e-05	0.000738074
Solyc08g075490.4	1596.75	-2.44057	0.315441	2.91806e-16	3.75187e-14
Solyc08g075500.4	61.8461	-1.78698	0.358683	2.37851e-08	9.08308e-07
Solyc08g075550.4	53.7422	1.18928	1.54191	0.00784625	0.0439184
Solyc08g075560.1	60.9221	2.95787	0.601202	1.36557e-08	5.48473e-07
Solyc08g075570.4	1919.93	5.51228	1.13423	1.11546e-08	4.54743e-07
Solyc08g075590.2	29.21	1.15945	0.525424	0.000813971	0.00740699
Solyc08g075940.4	71.6517	-1.48547	0.800483	0.00115237	0.00976383
Solyc08g076300.3	151.164	-1.3462	0.318488	1.14376e-06	2.84357e-05
Solyc08g076960.1	331.24	2.10482	0.361261	1.69407e-10	1.00301e-08
Solyc08g077060.3	1078.07	-2.39235	0.770647	2.24623e-05	0.000374009
Solyc08g077120.2	535.847	-1.68038	0.470886	9.92647e-06	0.000185462
Solyc08g077130.2	313.782	-1.58438	0.476725	2.41253e-05	0.000397437
Solyc08g077140.1	558.562	-1.43092	0.507293	0.000121787	0.00153588
Solyc08g077280.1	334.967	-1.22284	0.437928	0.000162496	0.00194969
Solyc08g077320.3	18.4941	-1.21106	0.98119	0.00562482	0.0341497
Solyc08g077490.2	77.4077	-1.69083	0.360973	1.12459e-07	3.63635e-06
Solyc08g077500.4	1100.44	-1.44067	0.226702	1.50443e-11	1.06829e-09
Solyc08g077760.3	148.624	-2.05244	0.375804	1.43758e-09	7.28137e-08
Solyc08g077780.3	1321.88	1.48823	0.432973	1.83837e-05	0.000316028
Solyc08g078030.4	88.7998	2.24089	0.657528	1.02852e-05	0.000191014
Solyc08g078060.3	266.36	1.04039	0.716056	0.00530175	0.0326443
Solyc08g078090.1	280.528	-1.27483	0.391289	3.89291e-05	0.000590706
Solyc08g078190.2	42.6326	1.83264	0.377949	4.3671e-08	1.55817e-06
Solyc08g078210.3	908.335	-2.31984	0.358798	2.79197e-12	2.19807e-10
Solyc08g078460.3	97.2072	2.62088	0.895055	2.99066e-05	0.00047503
Solyc08g078510.3	314.845	1.21117	0.515401	0.000533522	0.00523855
Solyc08g078650.3	30.0391	2.63755	1.43644	0.000317235	0.00345178
Solyc08g078670.2	2239.77	3.49649	0.777301	6.85303e-08	2.31585e-06
Solyc08g078880.3	8.41998	1.11174	0.971863	0.00779271	0.0436975
Solyc08g078900.1	3756.6	2.31436	0.58582	1.4721e-06	3.56206e-05
Solyc08g079060.4	227.504	1.67582	0.395797	8.24783e-07	2.14374e-05
Solyc08g079280.3	3214.61	-1.14191	0.213027	5.53931e-09	2.41694e-07
Solyc08g083500.2	25.7357	-2.73446	1.57653	0.0003433	0.00365665
Solyc08g079420.3	772.664	1.47011	1.18062	0.00349331	0.0236026
Solyc08g079700.3	449	2.56518	0.374943	2.04295e-13	1.85737e-11
Solyc08g079790.1	685.862	1.2346	0.232479	7.48549e-09	3.17061e-07
Solyc08g079840.2	971.791	-1.016	0.328842	7.78822e-05	0.00106568
Solyc08g080010.1	21.6323	1.81204	0.783183	0.000285685	0.00313834
Solyc08g080130.3	1019.79	1.24186	0.602088	0.00102557	0.00893527
Solyc08g080220.3	514.736	-1.8817	0.298417	1.06658e-11	7.7252e-10
Solyc08g080380.4	717.294	-1.00641	0.421041	0.000618131	0.0059013
Solyc08g080540.3	159.721	2.59623	0.350771	3.62275e-15	4.30157e-13
Solyc08g080630.4	59.3276	1.22456	1.01937	0.0057525	0.0346826
Solyc08g080640.2	442.571	1.30611	1.18498	0.00557667	0.0338953
Solyc08g080660.1	584.79	1.15086	0.843975	0.00509171	0.0316798
Solyc08g080670.1	1097.23	1.44772	1.14799	0.00354916	0.0238982
Solyc08g081170.4	761.954	-1.4798	0.569508	0.00020789	0.00239388
Solyc08g081230.1	477.824	1.93835	0.511424	3.6033e-06	7.73677e-05
Solyc08g081255.1	12.6152	-3.94614	0.948921	2.44323e-07	7.22298e-06
Solyc08g081260.1	235.921	-3.15704	0.372669	4.59655e-19	7.86444e-17
Solyc08g081400.4	1987.52	-1.11266	0.395243	0.000168395	0.00200976
Solyc08g081470.3	59.0503	1.80334	1.73125	0.00242935	0.017694
Solyc08g081535.1	34.2942	2.23747	0.53865	7.00057e-07	1.84606e-05
Solyc08g081680.2	8.27549	-4.18575	1.63577	2.51331e-05	0.000410924
Solyc08g081700.1	58.6951	1.43008	0.552378	0.000225135	0.0025666
Solyc08g081900.4	1115.28	-1.05996	0.150033	1.24821e-13	1.18957e-11
Solyc08g081980.4	87.2858	1.32392	0.50956	0.000247514	0.0027841
Solyc08g082160.3	281.449	2.97163	0.48771	2.08125e-11	1.44024e-09
Solyc08g082210.4	358.436	-4.13724	0.476873	4.3728e-20	8.79783e-18
Solyc08g082370.1	182.6	-2.28464	0.269457	6.85861e-19	1.1643e-16
Solyc08g082590.3	884.682	1.83079	0.43436	7.62973e-07	1.99743e-05
Solyc08g082650.2	126.379	-1.73248	0.637754	0.000117095	0.00148532
Solyc08g082660.2	787.737	-1.33031	0.588958	0.000574512	0.00556061
Solyc08g082680.3	126.996	-2.51235	0.382672	1.35093e-12	1.09941e-10
Solyc08g082940.2	394.708	-2.02254	0.279693	1.5656e-14	1.71813e-12
Solyc08g083190.3	192.774	1.0387	0.648535	0.00393193	0.0258118
Solyc09g005860.3	724.861	1.72986	0.528815	2.46582e-05	0.000404377
Solyc09g007080.3	689.524	1.51012	0.45888	2.86695e-05	0.000458395
Solyc09g007120.4	144.435	1.17997	0.593743	0.00133289	0.0109872
Solyc09g007320.4	605.338	-1.12511	0.378763	0.000105201	0.00135823
Solyc09g007520.3	37.7276	4.18619	0.970376	1.23415e-07	3.93677e-06
Solyc09g007730.4	98.974	1.49083	0.696055	0.000615305	0.00588725
Solyc09g007840.3	45.3558	-2.58566	0.639712	8.50461e-07	2.19996e-05
Solyc09g007850.3	14861.3	-1.80067	0.641172	8.5995e-05	0.00115774
Solyc09g007910.4	735.992	1.70435	0.203439	2.67985e-18	4.13312e-16
Solyc09g008200.4	1387.64	1.66151	0.506677	2.56883e-05	0.000418024
Solyc09g008750.1	648.983	8.12947	1.98732	1.48649e-08	5.92661e-07
Solyc09g008760.1	561.646	6.71274	2.19934	1.34527e-06	3.28812e-05
Solyc09g009000.4	69.897	1.12182	0.634295	0.00238304	0.017423
Solyc09g009190.4	5963.17	-1.01829	0.298376	2.63293e-05	0.00042663
Solyc09g009430.3	3820.33	-1.4448	0.256815	1.1972e-09	6.17907e-08
Solyc09g009550.4	111.753	2.34736	0.56625	6.69435e-07	1.77392e-05
Solyc09g009890.4	1451.91	-1.51457	0.175173	3.87935e-19	6.79793e-17
Solyc09g009895.1	156.069	-2.17421	0.214881	1.43545e-25	4.58691e-23
Solyc09g009900.4	156.291	-1.04954	0.647273	0.00369822	0.0246802
Solyc09g009990.4	585.767	1.23283	0.20718	2.08287e-10	1.21013e-08
Solyc09g010000.4	214.509	2.79761	1.1332	7.808e-05	0.00106704
Solyc09g010020.2	1752.93	1.67324	0.412185	1.66999e-06	3.98323e-05
Solyc09g010220.4	419.829	-4.51124	0.677628	3.21728e-13	2.86509e-11
Solyc09g010400.3	2406.76	-1.07169	0.261366	1.96468e-06	4.58855e-05
Solyc09g010940.4	1126.57	1.11113	0.465913	0.000551722	0.00538803
Solyc09g010980.1	31.7579	1.72512	1.09329	0.00141203	0.0115086
Solyc09g011060.2	230.774	1.08877	0.314525	2.18457e-05	0.000365142
Solyc09g011080.3	1441.7	1.358	0.760327	0.00159504	0.0126458
Solyc09g011140.4	2685.71	1.20199	0.314122	5.74811e-06	0.000116187
Solyc09g011160.4	465.703	3.237	0.623166	2.77183e-09	1.30933e-07
Solyc09g011340.3	1065.15	-1.31475	0.182754	5.63788e-14	5.61952e-12
Solyc09g011400.1	6.7079	2.22668	1.76601	0.00113731	0.00966466
Solyc09g011490.3	264.712	2.35177	0.442737	2.69829e-09	1.27994e-07
Solyc09g011540.2	51.7103	4.55936	1.40981	4.41451e-06	9.24112e-05
Solyc09g011550.3	33.7954	2.74864	1.02784	5.07171e-05	0.000740613
Solyc09g011560.3	590.662	2.22322	0.577469	2.29855e-06	5.28522e-05
Solyc09g011590.4	281.94	1.63591	0.910876	0.00106175	0.00915708
Solyc09g011600.3	242.123	1.35579	0.278255	6.51237e-08	2.22146e-06
Solyc09g011630.3	223.315	1.25387	0.834952	0.00330138	0.0225088
Solyc09g011640.5.1	186.208	1.59996	0.284482	9.83845e-10	5.13893e-08
Solyc09g011770.3	496.122	1.25357	0.208924	1.55079e-10	9.24891e-09
Solyc09g011850.4	811.554	-1.07548	0.58071	0.00213242	0.0158682
Solyc09g011860.4	71.1593	1.24115	0.896848	0.00417568	0.0269799
Solyc09g011870.3	83.5801	4.12511	1.45533	1.43878e-05	0.000256467
Solyc09g014525.1	54.4061	3.14756	1.32709	7.31922e-05	0.00101382
Solyc09g014610.4	42.144	2.75373	0.788202	5.22761e-06	0.000107161
Solyc09g014720.3	52.688	4.66964	1.35677	2.40641e-06	5.48677e-05
Solyc09g014940.3	614.634	3.70971	0.406816	8.70369e-22	1.99076e-19
Solyc09g014990.4	234.805	3.38849	0.840751	5.10597e-07	1.39032e-05
Solyc09g015650.4	1313.57	-1.03718	0.18363	1.01336e-09	5.28042e-08
Solyc09g018020.3	624.531	-1.72277	0.668571	0.000168428	0.00200976
Solyc09g018230.1	310.427	1.09064	0.219069	3.77895e-08	1.37312e-06
Solyc09g018850.3	109.526	-1.13736	0.262976	7.87298e-07	2.05369e-05
Solyc09g019980.3	420.067	1.02944	0.289759	1.59939e-05	0.00028163
Solyc09g042250.2	183.521	-1.75353	0.310516	6.92907e-10	3.76404e-08
Solyc09g042690.2	11.0122	-1.34411	0.69885	0.00121497	0.0102207
Solyc09g031940.1	770.644	-2.87056	0.290291	1.23783e-24	3.44831e-22
Solyc09g055940.3	711.148	-3.15743	0.301732	2.52787e-27	8.71875e-25
Solyc09g056390.1	1389.42	-2.05867	0.391856	4.4445e-09	1.97494e-07
Solyc09g057630.3	259.444	1.11195	0.457272	0.000487484	0.00487246
Solyc09g057960.1	193.568	1.45342	0.736689	0.000938698	0.00831172
Solyc09g059430.3	395.313	1.40275	0.785634	0.0014964	0.0120373
Solyc09g059510.3	970.437	1.4749	0.293703	2.8441e-08	1.06735e-06
Solyc09g059575.1	17.4966	-1.26413	0.558582	0.000618578	0.00590298
Solyc09g061250.4	154.102	1.91017	0.447877	5.74736e-07	1.53799e-05
Solyc09g061260.2	31.176	-2.7872	2.4027	0.000534683	0.00524521
Solyc09g061791.1	5.74928	-1.27939	1.07311	0.00525381	0.0324664
Solyc09g064820.1	22.6293	-5.97014	1.4806	2.29765e-07	6.82046e-06
Solyc09g065200.4	750.206	1.03635	0.240796	8.22477e-07	2.14031e-05
Solyc09g065660.4	283.146	7.45835	0.576781	1.85828e-40	1.34595e-37
Solyc09g065760.4	147.748	-1.1578	0.331346	1.91099e-05	0.000325459
Solyc09g065780.3	999.168	1.37927	0.574903	0.000384704	0.00401115
Solyc09g065840.3	749.344	-3.55634	0.499151	1.30103e-14	1.44235e-12
Solyc09g025270.3	1666.21	1.78927	0.272809	2.29031e-12	1.82294e-10
Solyc09g025260.4	435.176	-1.3853	0.476967	0.000101178	0.00131759
Solyc09g072700.4	1510.65	2.71807	0.885314	1.88928e-05	0.000322231
Solyc09g072810.3	270.082	1.55575	0.455632	1.85756e-05	0.00031832
Solyc09g074210.3	123.997	-1.05622	0.600081	0.00270632	0.0192175
Solyc09g074260.1	368.135	-1.03928	0.285373	1.15578e-05	0.000211041
Solyc09g074380.4	305.555	-1.34584	0.274469	5.64589e-08	1.95349e-06
Solyc09g074430.4	31.2551	2.24707	0.651072	8.91589e-06	0.000169105
Solyc09g074560.3	1041.76	-1.75633	0.333879	5.85668e-09	2.53505e-07
Solyc09g074930.3	677.929	1.25374	0.313985	3.01404e-06	6.63546e-05
Solyc09g075060.3	28.393	-2.38526	0.751561	1.8542e-05	0.000317994
Solyc09g075210.3	3946.1	-3.11763	0.434579	1.33908e-14	1.477e-12
Solyc09g075330.4	13.0053	1.38212	1.30621	0.00503954	0.0314396
Solyc09g075380.1	59.5636	-1.43237	0.703075	0.000838369	0.00757145
Solyc09g075420.3	562.324	1.12801	0.37103	8.48968e-05	0.00114508
Solyc09g075440.4	1348.79	1.01101	0.390767	0.000356746	0.00377949
Solyc09g075470.2	28.4402	1.16228	0.861203	0.00510935	0.0317657
Solyc09g075750.1	696.517	-1.39154	0.321553	7.32619e-07	1.92958e-05
Solyc09g075860.3	3483.29	-2.50891	0.359476	7.97323e-14	7.80407e-12
Solyc09g075870.2	79.7155	3.15242	0.96369	7.75964e-06	0.000150105
Solyc09g075880.3	87.7118	-2.5701	0.684109	2.47767e-06	5.62563e-05
Solyc09g075910.1	227.042	2.84945	0.801577	3.98983e-06	8.48288e-05
Solyc09g075920.1	216.709	1.7467	0.954087	0.000858935	0.00773149
Solyc09g075930.2	53.0486	-1.32936	0.487864	0.000175694	0.00207707
Solyc09g082060.3	8332.31	-2.39958	0.256846	2.89012e-22	6.82601e-20
Solyc09g082220.1	49.6799	1.95861	1.22986	0.00101427	0.00884393
Solyc09g082230.1	319.266	2.05335	1.0885	0.000533332	0.00523855
Solyc09g082240.4	10.4267	1.49437	1.45659	0.00418938	0.0270443
Solyc09g082450.1	61.3563	-1.1425	0.641211	0.00223929	0.0165897
Solyc09g082550.3	121.82	4.12692	1.04862	5.52853e-07	1.48563e-05
Solyc09g082580.4	784.612	1.35552	0.189154	6.65912e-14	6.57709e-12
Solyc09g082670.3	29.4263	-3.72467	0.542323	7.30482e-14	7.1822e-12
Solyc09g082690.3	336.918	1.05063	0.902782	0.00860533	0.0470521
Solyc09g082780.3	1948.43	-1.70945	0.264078	4.55845e-12	3.51243e-10
Solyc09g082870.3	129.244	1.73798	0.914786	0.000756997	0.0069787
Solyc09g082980.3	2794.84	-1.49366	0.196219	1.96775e-15	2.38868e-13
Solyc09g083050.3	1139.69	1.58879	0.293634	3.26643e-09	1.50693e-07
Solyc09g083090.4	221.736	2.73209	0.541909	8.77162e-09	3.63045e-07
Solyc09g083260.4	555.525	-1.32383	0.29192	3.12742e-07	9.00076e-06
Solyc09g083290.3	2714.17	1.17226	0.588981	0.00133874	0.0110229
Solyc09g083350.3	1262.86	-1.29262	0.325458	3.22069e-06	7.01226e-05
Solyc09g083360.3	40.427	2.08834	1.76439	0.00146128	0.0118126
Solyc09g083390.3	1028.32	2.45937	0.185888	1.96911e-41	1.4754e-38
Solyc09g084470.3	1045.85	-1.38167	0.936018	0.00280521	0.0197775
Solyc09g089540.4	592.744	-3.37086	1.79971	0.000155236	0.001875
Solyc09g089580.4	316.813	1.01353	0.611234	0.00364572	0.024409
Solyc09g089610.3	62.5438	1.41502	0.473965	7.80499e-05	0.00106704
Solyc09g089620.1	8.80386	3.03111	2.3304	0.00039441	0.00410054
Solyc09g089680.4	119.054	1.73519	0.761757	0.000337715	0.00361488
Solyc09g089740.3	148.499	1.62262	0.5426	6.25064e-05	0.000882508
Solyc09g089910.1	41.1312	2.89617	2.25303	0.000471792	0.00476152
Solyc09g089930.3	777.925	5.97208	1.00511	3.96819e-11	2.59714e-09
Solyc09g090130.3	190.897	2.53305	0.52115	2.44455e-08	9.2863e-07
Solyc09g090180.1	115.818	4.47194	1.23383	1.47994e-06	3.57704e-05
Solyc09g090290.3	133.458	-1.27715	0.289244	5.35306e-07	1.44493e-05
Solyc09g090510.3	1330.95	-1.07705	0.481881	0.000846608	0.00763302
Solyc09g090730.2	2939.89	2.40135	0.676289	5.70603e-06	0.000115443
Solyc09g091050.4	1103.18	-2.37381	0.25602	5.60346e-22	1.29529e-19
Solyc09g091430.4	4216.27	-1.05302	0.672237	0.00412269	0.026754
Solyc09g091650.3	242.407	-1.2478	0.461826	0.000203612	0.00235585
Solyc09g091810.1	53.9749	-2.3274	0.552633	5.18504e-07	1.40417e-05
Solyc09g091830.4	654.603	-1.33323	0.34925	5.60876e-06	0.0001139
Solyc09g092110.4	1383.24	-3.1202	0.915167	5.22596e-06	0.000107161
Solyc09g092270.3	2518.02	-1.09115	0.566874	0.00175985	0.0136864
Solyc09g092340.4	282.193	-1.20372	0.282234	1.02226e-06	2.5889e-05
Solyc09g092430.3	1121.38	-1.28054	0.446997	0.00012536	0.0015709
Solyc09g092440.1	35.8219	-1.38163	0.61722	0.000565	0.00548652
Solyc09g092480.1	116.32	1.98236	0.436067	1.57526e-07	4.88984e-06
Solyc09g092490.3	66.4077	4.10953	0.69713	3.74784e-11	2.46033e-09
Solyc09g092520.3	1788.99	3.08303	0.435009	2.57731e-14	2.74522e-12
Solyc09g092760.2	437.568	1.49537	0.593762	0.000249998	0.00280734
Solyc09g082810.3	345.321	-1.61618	0.605144	0.000148841	0.00181186
Solyc09g098040.3	8349.76	-1.08649	0.246004	5.18915e-07	1.40417e-05
Solyc09g098110.4	934	2.18362	0.333573	1.73328e-12	1.38976e-10
Solyc09g098160.3	82.2766	3.47663	0.537828	1.31049e-12	1.07051e-10
Solyc09g098170.4	531.402	1.38633	0.159654	3.50659e-19	6.19469e-17
Solyc09g098380.3	81.2484	2.68359	1.30747	0.000203956	0.00235732
Solyc09g098510.3	3567.08	2.09634	0.445151	6.72447e-08	2.2795e-06
Solyc10g005210.4	513.31	-1.45602	0.435619	2.56552e-05	0.000418024
Solyc10g005450.2	19.6073	-1.91099	0.930822	0.00045033	0.00458539
Solyc10g005480.3	145.869	2.59308	0.415513	1.06247e-11	7.72117e-10
Solyc10g005790.3	498.127	-1.75585	0.386607	2.00718e-07	6.02403e-06
Solyc10g006150.3	77.1052	1.00726	0.662474	0.00493139	0.0309426
Solyc10g006360.2	181.256	1.62692	0.289462	9.65751e-10	5.08107e-08
Solyc10g006640.3	72.611	-1.44891	0.320468	3.04676e-07	8.79189e-06
Solyc10g006750.4	310.625	3.33058	0.2766	3.5699e-35	1.80396e-32
Solyc10g006870.1	1207.72	1.20524	0.264053	2.80866e-07	8.159e-06
Solyc10g006900.3	15044.6	-1.68848	0.836195	0.000629077	0.00596909
Solyc10g007100.3	397.573	1.24812	0.478021	0.00026005	0.00290052
Solyc10g007280.4	337.356	1.94502	1.14925	0.000867973	0.00779347
Solyc10g007350.4	1829.1	-1.59091	0.142067	2.65258e-30	1.02925e-27
Solyc10g007560.2	20.5687	-3.48164	1.2581	2.40658e-05	0.000396757
Solyc10g007570.4	42.3663	-2.43139	0.769561	1.85923e-05	0.000318355
Solyc10g007930.4	585.563	-1.56518	0.300966	1.03053e-08	4.24905e-07
Solyc10g008160.3	111.224	1.87262	0.742844	0.000164984	0.00197518
Solyc10g008570.3	58.8723	-1.02769	0.384735	0.000276011	0.00304904
Solyc10g008590.1	10.2151	-1.26978	0.93278	0.00412751	0.0267641
Solyc10g008600.3	446.058	-1.06488	0.455534	0.000660731	0.00623676
Solyc10g008680.3	14.0086	-5.31432	2.00109	9.49884e-06	0.000179323
Solyc10g008730.3	175.201	-1.26177	0.364655	2.03858e-05	0.000344986
Solyc10g009170.2	43.5268	-1.75861	0.562094	3.67724e-05	0.000563886
Solyc10g009210.4	1171.6	1.02446	0.301205	2.73744e-05	0.000441259
Solyc10g011940.1	69.7553	2.52769	1.10177	0.000144266	0.00176408
Solyc10g011960.3	43.7636	2.4316	0.916623	7.01537e-05	0.000979043
Solyc10g012030.4	1313.42	-1.25709	0.224519	1.57256e-09	7.85521e-08
Solyc10g012080.4	480.873	1.48104	0.733275	0.000817282	0.00743043
Solyc10g012170.3	294.649	1.30591	0.512135	0.000286347	0.00314244
Solyc10g017960.2	31.3791	1.7585	1.23262	0.00172737	0.0134675
Solyc10g018150.2	8.78958	1.66907	1.61413	0.00305917	0.021136
Solyc10g018780.3	103.485	1.22976	0.411423	9.16266e-05	0.00121326
Solyc10g019227.1	17.7134	-1.27367	1.40084	0.00680936	0.0393721
Solyc10g045310.2	678.157	-1.22624	0.638109	0.00144532	0.011714
Solyc10g150122.1	207.471	-2.99039	0.632733	3.37384e-08	1.24465e-06
Solyc10g049210.3	1021.8	-1.05055	0.400848	0.000311414	0.00339354
Solyc10g049420.2	23.378	-1.46575	0.98685	0.00241801	0.0176371
Solyc10g049585.1	5.869	1.35452	1.35126	0.00554112	0.0337169
Solyc10g049600.3	461.515	-1.60842	0.505055	3.6047e-05	0.000555113
Solyc10g050110.1	1415.18	1.77694	0.242629	1.04967e-14	1.16966e-12
Solyc10g050220.2	98.7202	-1.20471	0.413483	0.000116797	0.00148385
Solyc10g051215.1	74.838	-1.11059	0.631722	0.00248386	0.0179728
Solyc10g051230.1	13.5503	2.28759	1.75716	0.00101152	0.00882353
Solyc10g051240.1	21.7384	4.71473	1.37433	2.44373e-06	5.56018e-05
Solyc10g051250.1	22.5131	2.62886	1.11668	0.000115845	0.00147464
Solyc10g051377.1	3698.67	-2.74877	0.162395	9.51356e-66	1.59016e-62
Solyc10g052500.2	47.1818	1.27325	1.27782	0.00654765	0.0382033
Solyc10g054010.1	137.247	2.49688	0.406641	2.07825e-11	1.44024e-09
Solyc10g054440.3	4971.71	1.67591	0.278037	8.13822e-11	5.05244e-09
Solyc10g054720.1	13.6849	2.04661	0.750756	8.37407e-05	0.00113442
Solyc10g054810.2	19.6728	-7.06601	1.29678	2.17266e-10	1.25893e-08
Solyc10g055120.1	7.79223	3.86354	2.00376	9.38816e-05	0.00124009
Solyc10g055390.2	509.413	-3.37673	0.654825	3.06125e-09	1.42407e-07
Solyc10g055680.1	782.996	1.03101	0.233698	5.11736e-07	1.39168e-05
Solyc10g055800.2	978.292	-1.03153	0.415279	0.000465087	0.00470697
Solyc10g075110.2	414.399	-1.87287	0.386529	4.25922e-08	1.52973e-06
Solyc10g076180.1	183.77	2.1548	0.420893	8.39572e-09	3.51504e-07
Solyc10g076360.1	566.141	1.75535	0.196958	2.26583e-20	4.73406e-18
Solyc10g076410.1	374.048	4.30164	0.261334	8.33878e-63	1.29424e-59
Solyc10g076480.2	231.2	3.03848	0.896552	5.88638e-06	0.000118523
Solyc10g076500.3	66.7413	1.31692	0.825732	0.00249415	0.0180231
Solyc10g076660.2	222.034	-1.07046	0.571017	0.00204126	0.0153476
Solyc10g076760.3	341.96	-2.666	0.272886	4.53877e-24	1.17408e-21
Solyc10g076940.3	26.6649	-1.07139	0.999564	0.00931844	0.0499335
Solyc10g078220.2	61.4021	4.21372	1.37156	7.75993e-06	0.000150105
Solyc10g078230.3	21.6557	4.55003	1.56493	9.75574e-06	0.000183059
Solyc10g078410.2	179.752	1.12412	0.61076	0.00202503	0.0152361
Solyc10g078470.2	189.668	3.06538	0.566174	9.79556e-10	5.12886e-08
Solyc10g078510.3	187.15	-4.58995	0.571293	1.23558e-17	1.81405e-15
Solyc10g078750.2	504.796	-1.15924	0.179819	9.33188e-12	6.94426e-10
Solyc10g078920.3	2040.96	-3.16164	0.565919	3.50281e-10	1.97919e-08
Solyc10g079320.3	85.6515	-4.66556	0.69536	2.43944e-13	2.19944e-11
Solyc10g079360.3	212.874	-1.22352	0.753812	0.00274086	0.019412
Solyc10g079420.1	1428.8	1.45982	0.515218	0.000114147	0.00145643
Solyc10g079620.2	710.444	1.91005	0.370772	8.72056e-09	3.6162e-07
Solyc10g079840.2	655.618	-3.90609	0.22699	2.35933e-68	5.12658e-65
Solyc10g079870.3	24.8793	1.65265	0.942961	0.00112997	0.00960999
Solyc10g080620.1	507.605	-2.37619	0.850787	5.22218e-05	0.000757495
Solyc10g080880.2	186.426	-1.61269	0.480434	2.11453e-05	0.000355624
Solyc10g080970.2	1313.78	-1.23196	0.207379	2.20919e-10	1.27669e-08
Solyc10g081320.1	31.0016	2.47661	0.77699	1.65248e-05	0.000290039
Solyc10g081510.2	23273.6	1.09484	0.342898	5.35528e-05	0.000773703
Solyc10g081590.2	221.612	-1.39589	0.263127	7.20469e-09	3.08171e-07
Solyc10g081730.2	892.509	2.51618	0.793596	1.67906e-05	0.000292342
Solyc10g081840.3	27.5421	-1.06525	0.563313	0.00198202	0.0149993
Solyc10g081850.3	417.872	1.37664	0.384834	1.26965e-05	0.000229519
Solyc10g082064.1	177.856	1.66798	0.453035	6.80845e-06	0.000134614
Solyc10g083260.1	15.1515	-1.64827	1.08967	0.00175844	0.0136803
Solyc10g083290.4	600.492	2.8075	0.647725	2.20983e-07	6.56873e-06
Solyc10g083330.1	135.147	2.26114	0.499041	1.36461e-07	4.28491e-06
Solyc10g083370.1	218.259	-1.17063	0.426297	0.000194587	0.00226348
Solyc10g083380.2	721.043	-1.07672	0.446253	0.000534373	0.00524453
Solyc10g083610.2	1217.47	1.13431	0.424406	0.000247544	0.0027841
Solyc10g083670.3	691.974	1.42809	0.496513	0.000104827	0.00135502
Solyc10g083700.4	50.9249	2.23955	1.32522	0.000616938	0.0058925
Solyc10g083730.2	546.619	-1.29111	0.328265	3.73234e-06	7.99802e-05
Solyc10g083850.3	27.8046	3.134	2.12228	0.000320369	0.0034737
Solyc10g083860.3	575.569	1.25128	0.426472	0.000105636	0.00136304
Solyc10g083940.1	314.944	2.78199	0.42206	9.92379e-13	8.29362e-11
Solyc10g084020.1	19.897	2.30454	1.66615	0.000905399	0.00807194
Solyc10g084060.2	46.5412	1.16627	0.713725	0.00294623	0.0205517
Solyc10g084070.1	22.5461	1.07656	0.573902	0.00201581	0.0151878
Solyc10g084230.2	141.286	4.33725	0.624214	4.04697e-14	4.14795e-12
Solyc10g084280.2	2168.72	1.08476	0.25783	1.26968e-06	3.12445e-05
Solyc10g084370.3	402.743	4.19317	0.382449	6.20404e-30	2.32427e-27
Solyc10g084410.2	19.2039	2.21537	1.59766	0.00100486	0.0087795
Solyc10g084430.2	122.386	5.17312	0.738298	4.17839e-14	4.26254e-12
Solyc10g084440.3	66.0612	1.36497	0.366604	7.70719e-06	0.000149794
Solyc10g084620.3	197.578	-1.07032	0.353382	9.13935e-05	0.00121091
Solyc10g084660.2	29.006	-1.48864	0.827371	0.00128835	0.0107424
Solyc10g084960.2	179.268	2.21851	1.62901	0.00103218	0.00896652
Solyc10g085030.1	385.519	2.98219	0.516312	1.36894e-10	8.19442e-09
Solyc10g085140.2	284.064	1.4784	0.360297	1.69939e-06	4.03123e-05
Solyc10g085310.1	572.678	1.34363	0.207945	8.40343e-12	6.27485e-10
Solyc10g085900.3	79.8827	-1.44	0.595246	0.000340731	0.00363608
Solyc10g086000.3	1253.95	-1.9727	0.141973	2.30148e-45	2.27313e-42
Solyc10g086150.2	7882.96	-1.97181	0.841497	0.000224949	0.00256583
Solyc10g086200.1	4.77243	1.46753	1.71892	0.00439055	0.028134
Solyc10g086270.2	64.9426	-1.65409	0.503215	2.52571e-05	0.00041233
Solyc10g086280.2	1049.66	2.27097	0.382944	8.27393e-11	5.12206e-09
Solyc10g086410.3	1527.57	1.33539	0.391321	2.26813e-05	0.000377079
Solyc10g086500.1	357.147	-1.17837	0.378256	6.50766e-05	0.000914059
Solyc10g086650.1	563.738	-1.11544	0.421887	0.000273328	0.00302554
Solyc10g005080.3	3258	4.12748	0.240266	4.05077e-68	8.00175e-65
Solyc11g005190.3	168.813	1.44327	0.578803	0.000282377	0.00310829
Solyc11g005230.1	7.00822	-1.51361	1.10618	0.00272165	0.0193074
Solyc11g005480.2	67.855	5.19234	2.08889	1.3736e-05	0.000246388
Solyc11g005560.3	180.369	-1.41431	0.267428	7.72738e-09	3.26277e-07
Solyc11g005635.1	95.0899	-1.36884	0.407578	2.63013e-05	0.000426493
Solyc11g005650.1	117.717	-1.65551	0.432347	4.06839e-06	8.62459e-05
Solyc11g005660.2	140.077	-1.62597	0.369707	4.35611e-07	1.21196e-05
Solyc11g006060.2	4295.32	-1.68422	0.604145	0.000102156	0.00132681
Solyc11g006200.2	281.124	-1.69413	0.426148	2.26488e-06	5.21882e-05
Solyc11g006210.3	29.4457	-1.98206	0.414246	5.14857e-08	1.81908e-06
Solyc11g006290.2	32.5245	2.1671	1.19438	0.000536733	0.00526057
Solyc11g006300.2	173.591	1.92062	0.606939	2.84589e-05	0.000455363
Solyc11g006450.3	54.1106	1.57763	0.570633	0.000121331	0.00153101
Solyc11g006470.2	1625.74	2.23873	0.332033	4.49577e-13	3.90754e-11
Solyc11g006485.1	8.27092	1.87989	0.985701	0.00062731	0.00595753
Solyc11g006490.2	131.12	2.01139	0.491826	1.08025e-06	2.70423e-05
Solyc11g006520.2	73.6138	1.14722	0.663088	0.0024852	0.0179763
Solyc11g006590.2	1055.02	-2.33236	0.492587	5.06427e-08	1.79513e-06
Solyc11g006700.1	34.9456	-1.31909	0.509266	0.000254101	0.00285046
Solyc11g006720.2	126.089	1.43046	0.29144	5.18061e-08	1.82446e-06
Solyc11g006785.1	83.2422	1.48577	1.23376	0.00358722	0.0240909
Solyc11g006900.1	87.189	2.04098	0.69238	4.70906e-05	0.000698928
Solyc11g006910.3	14.3866	1.32154	1.91199	0.00428026	0.027541
Solyc11g007160.2	247.55	-1.1396	0.513434	0.000809702	0.00738314
Solyc11g007250.2	257.264	-1.3918	0.663733	0.000773768	0.00710918
Solyc11g007530.2	105.507	-1.1192	0.479308	0.000621361	0.00592206
Solyc11g007690.3	3205.51	-1.14277	0.632303	0.00211642	0.0157816
Solyc11g007750.3	29.8537	-1.08706	0.506024	0.00103759	0.00899669
Solyc11g007830.2	1819.79	-1.15629	0.197367	3.46559e-10	1.96616e-08
Solyc11g007890.2	61.1762	2.27336	0.893477	0.000104937	0.00135564
Solyc11g008030.3	8.23215	1.57623	1.6072	0.00367028	0.0245465
Solyc11g008200.2	177.644	1.48313	0.382993	4.08502e-06	8.65139e-05
Solyc11g008490.3	48.4227	1.43284	0.438933	3.3452e-05	0.000522182
Solyc11g010220.2	18.9694	-1.50064	0.70387	0.00062137	0.00592206
Solyc11g010250.1	90.9897	1.83122	0.366027	2.03583e-08	7.91352e-07
Solyc11g010290.2	49.5773	-2.18565	0.717005	3.13743e-05	0.000494366
Solyc11g010380.2	1850.25	2.14809	0.709118	3.41928e-05	0.000531076
Solyc11g010410.2	93.0991	-1.87499	1.48282	0.00182772	0.0141032
Solyc11g010420.3	44.3444	-1.12092	0.716928	0.00367548	0.0245661
Solyc11g010670.1	162.994	1.58531	0.797315	0.000764344	0.00703151
Solyc11g010850.2	2658.77	1.17501	0.503542	0.000581713	0.00562279
Solyc11g011170.2	2543.82	1.19935	0.257664	1.86591e-07	5.64685e-06
Solyc11g011180.3	197.003	2.82829	0.908176	1.53441e-05	0.000270846
Solyc11g011340.2	56.8016	2.31089	1.01257	0.000181996	0.00213877
Solyc11g011380.2	6319.55	1.60674	0.449448	1.04252e-05	0.00019345
Solyc11g011440.1	729.784	1.83432	0.65836	8.81714e-05	0.001179
Solyc11g011500.2	23.5625	2.1116	0.754898	6.57088e-05	0.000922343
Solyc11g011580.2	43.6124	4.11547	0.721573	1.15815e-10	7.02944e-09
Solyc11g011590.2	19.9414	4.70265	1.19334	4.90687e-07	1.34284e-05
Solyc11g011630.3	35.317	1.88888	1.10839	0.000911283	0.00811195
Solyc11g011650.1	4.33602	1.10419	1.65418	0.00796437	0.0444129
Solyc11g011710.1	25.411	1.5981	1.07366	0.00196994	0.014925
Solyc11g011740.1	17.5502	2.35823	1.99456	0.00100113	0.00875395
Solyc11g011860.1	57.1618	-1.73779	0.50689	1.49301e-05	0.000264614
Solyc11g011980.3	1149.16	-1.05345	0.485858	0.00103475	0.00897923
Solyc11g011990.2	657.845	-3.1302	0.320112	2.8412e-24	7.62179e-22
Solyc11g012040.2	259.748	1.33718	0.338817	3.46002e-06	7.48832e-05
Solyc11g012320.3	509.059	1.25545	0.766432	0.00252586	0.0181849
Solyc11g012325.1	1123.22	1.49176	0.742521	0.000824934	0.00748434
Solyc11g012385.1	271.602	1.05413	0.456232	0.000718901	0.00667564
Solyc11g012510.3	371.55	-1.01223	0.35399	0.000160345	0.00192614
Solyc11g012680.3	1359.33	1.65219	0.509758	2.91285e-05	0.000464367
Solyc11g012720.2	143.59	1.00242	0.209643	9.0469e-08	2.97398e-06
Solyc11g013120.2	743.258	-1.02545	0.295762	2.17219e-05	0.000363352
Solyc11g013310.2	501.626	1.37097	0.299118	2.45658e-07	7.25258e-06
Solyc11g013810.3	9329.21	-1.19302	0.609127	0.00139659	0.0113913
Solyc11g017390.2	9.79366	-1.50607	0.881449	0.00150577	0.0120867
Solyc11g017470.2	738.082	1.67483	0.482785	1.3885e-05	0.000248523
Solyc11g018800.3	135.319	2.63948	1.09489	0.000101516	0.00132047
Solyc11g020670.1	304.333	1.16294	0.384226	8.62898e-05	0.00116099
Solyc11g021020.1	80.9235	-9.00346	1.49249	1.67704e-13	1.54408e-11
Solyc11g021060.2	2317.18	-1.63747	1.0194	0.00151598	0.0121463
Solyc11g021360.3	60.8561	-3.53186	0.506183	3.80117e-14	3.95194e-12
Solyc11g027840.2	293.136	-2.90573	0.558351	3.37677e-09	1.54797e-07
Solyc11g032050.2	42.9229	-1.08648	0.529411	0.00131204	0.0108571
Solyc11g042890.2	8.99421	-2.99288	1.99423	0.000365383	0.00384661
Solyc11g042420.2	18.7568	-1.09634	1.04752	0.00908649	0.0489926
Solyc11g040330.2	160.627	1.182	0.392901	8.98885e-05	0.00119633
Solyc11g056650.2	359.985	-1.60477	0.299411	4.21175e-09	1.90264e-07
Solyc11g062400.2	164.992	1.78344	0.996122	0.000886509	0.00793391
Solyc11g064960.2	16.3165	1.22977	0.760955	0.00275158	0.0194752
Solyc11g065000.2	1963.54	1.0581	0.172595	6.06373e-11	3.8302e-09
Solyc11g065070.2	961.295	1.20224	0.217311	2.25725e-09	1.09727e-07
Solyc11g065090.2	1344.57	1.10846	0.206916	5.4831e-09	2.40206e-07
Solyc11g065620.2	5018.8	-1.09252	0.292459	8.1673e-06	0.000156497
Solyc11g065760.2	144.166	-1.09247	0.651402	0.00304946	0.0210864
Solyc11g066060.3	9261.13	1.26937	0.250134	2.50531e-08	9.50049e-07
Solyc11g066390.2	3073.36	-2.90766	1.05653	3.70463e-05	0.000567286
Solyc11g066620.2	1695.34	1.44753	0.355369	1.96321e-06	4.58855e-05
Solyc11g066800.2	96.9484	4.20274	1.30502	5.28465e-06	0.000108122
Solyc11g066820.2	4697.41	1.25149	0.372084	2.82224e-05	0.000452245
Solyc11g066880.2	48.4329	1.96779	1.04981	0.000602534	0.00579826
Solyc11g067110.2	110.395	-2.80387	0.437521	3.2366e-12	2.52979e-10
Solyc11g067140.2	579.259	-2.88185	0.247515	6.88663e-33	3.05387e-30
Solyc11g067180.2	22.1106	-1.13079	0.743981	0.00394004	0.0258416
Solyc11g068430.3	614.201	1.01717	0.575851	0.00285173	0.0200405
Solyc11g068440.2	292.671	1.12035	0.335904	3.3184e-05	0.000519119
Solyc11g068680.2	671.317	-1.78859	0.573179	3.66018e-05	0.000562461
Solyc11g068770.1	209.589	1.29487	0.290042	4.30908e-07	1.20041e-05
Solyc11g068920.1	17.3944	1.19872	0.814516	0.00383757	0.0253532
Solyc11g069093.1	173.657	-1.4279	1.00408	0.00285947	0.0200884
Solyc11g069450.1	331.958	-1.36559	0.435385	5.25003e-05	0.000760012
Solyc11g069600.2	1763	1.03542	0.261773	3.48125e-06	7.52678e-05
Solyc11g069770.2	46.2794	1.17479	0.490976	0.000500388	0.00497707
Solyc11g069850.3	12.6326	-2.17222	0.784041	6.64959e-05	0.000932789
Solyc11g069940.1	310.139	2.08064	1.07027	0.000462661	0.00468622
Solyc11g071370.1	41.612	-1.39578	0.539499	0.000235021	0.00266256
Solyc11g071460.2	1901.59	-3.51061	0.517075	1.43622e-13	1.33939e-11
Solyc11g071960.2	119.034	-1.23527	0.435508	0.000141821	0.00173906
Solyc11g072100.2	289.878	-1.43123	0.199536	5.78325e-14	5.73809e-12
Solyc11g072110.2	786.906	1.36105	0.418206	3.67466e-05	0.000563886
Solyc11g072480.2	625.777	-1.50837	0.37107	1.9225e-06	4.5161e-05
Solyc11g072570.2	11.3581	2.33337	0.976345	0.000140838	0.0017319
Solyc11g072930.3	45.7868	4.00875	1.96159	7.04029e-05	0.00098189
Solyc11g073120.2	370.515	1.06046	0.802445	0.00651709	0.0381156
Solyc11g073260.2	691.97	-1.22314	0.731042	0.00247708	0.0179529
Solyc12g005070.2	95.901	-1.08051	0.653293	0.00326996	0.0223156
Solyc12g005450.1	38.7553	3.28352	1.03777	9.70209e-06	0.000182683
Solyc12g005720.1	38.6253	3.84155	1.19407	6.20757e-06	0.000124089
Solyc12g005750.1	10.638	1.03955	0.713462	0.00526766	0.0325081
Solyc12g006000.1	103.785	2.06877	0.47991	4.13494e-07	1.15595e-05
Solyc12g006020.1	229.893	1.40048	0.393835	1.33893e-05	0.000240841
Solyc12g006120.3	255.681	-2.1079	0.401198	4.27383e-09	1.91872e-07
Solyc12g006230.3	116.004	-1.39067	0.523714	0.00019792	0.00229611
Solyc12g006240.2	1157.85	-5.94836	0.314089	2.34472e-81	8.4914e-78
Solyc12g006290.2	1470.78	-1.04742	0.145907	5.40179e-14	5.43405e-12
Solyc12g006440.2	282.984	-5.52409	0.753247	4.66471e-15	5.44944e-13
Solyc12g006450.2	517.461	1.36536	0.563352	0.000368148	0.00387069
Solyc12g006530.2	321.407	-1.34707	0.50074	0.000189258	0.00221334
Solyc12g006840.2	129.378	1.37433	1.10534	0.00412595	0.026762
Solyc12g007030.3	2540.1	-1.56698	0.341852	2.04901e-07	6.13264e-06
Solyc12g007045.1	62.1363	1.32606	1.03621	0.00425942	0.0274231
Solyc12g007070.2	573.776	-2.28236	0.317183	1.7985e-14	1.95398e-12
Solyc12g007080.2	21.807	-1.67887	0.608535	0.000110846	0.00141848
Solyc12g008350.3	118.507	1.79088	0.671173	0.000124753	0.001566
Solyc12g008380.1	89.1857	1.36737	0.7055	0.00113856	0.00966793
Solyc12g008520.2	102.749	1.14231	0.556522	0.00120883	0.010173
Solyc12g008650.2	1129.32	8.57774	0.584148	3.02682e-52	4.11061e-49
Solyc12g008680.3	293.277	-1.15815	0.68095	0.00259846	0.0186036
Solyc12g008690.3	1135.45	-1.25829	0.206439	8.73084e-11	5.38956e-09
Solyc12g009000.1	16.3419	1.05323	0.688927	0.00445079	0.0284445
Solyc12g009010.2	6.52614	1.68817	1.57055	0.00289952	0.0203369
Solyc12g009160.2	72.88	1.101	0.487701	0.000774875	0.00711401
Solyc12g009180.2	658.082	-1.2913	0.172115	5.85013e-15	6.76157e-13
Solyc12g009270.1	187.479	2.46228	0.653327	2.57596e-06	5.80032e-05
[truncated: 104 more rows]

## Sheet: DC24_vs_CK_DEGs
gene	baseMean	log2FoldChange	lfcSE	pvalue	padj
Solyc00g500062.1	184.614	-1.35683	0.356162	8.58861e-06	0.000190431
Solyc00g500063.1	1036.86	-1.17075	0.372347	9.49082e-05	0.00141849
Solyc00g500095.1	14.6695	3.08884	2.38349	0.000546419	0.00589469
Solyc01g005040.3	45.959	1.07126	0.739452	0.00457166	0.0314545
Solyc01g005290.4	331.611	-1.37014	0.351632	6.09492e-06	0.000141947
Solyc01g005300.4	3880.36	-2.33488	0.233581	2.36902e-25	1.77505e-22
Solyc01g005440.4	5512.23	1.62421	0.376462	5.91454e-07	1.88718e-05
Solyc01g005470.3	1548.84	3.14262	0.712708	1.73541e-07	6.3913e-06
Solyc01g005480.3	252.679	1.00787	0.213208	3.88086e-07	1.30336e-05
Solyc01g005520.4	5236.23	-1.03578	0.568369	0.00242566	0.0192714
Solyc01g005560.3	6832.01	-1.23053	0.209068	5.73404e-10	3.75286e-08
Solyc01g005710.2	19.5759	1.60448	0.770417	0.000578009	0.00616269
Solyc01g005720.3	146.664	2.2852	0.407287	2.86995e-10	2.01816e-08
Solyc01g005800.3	14.7479	1.19064	0.833555	0.00381132	0.0272961
Solyc01g005930.3	267.054	-1.06983	0.411917	0.000432113	0.0048903
Solyc01g006020.4	1626.23	-1.16158	0.405367	0.000198957	0.00262008
Solyc01g006100.4	213.634	-1.04387	0.803832	0.00622742	0.0396297
Solyc01g006300.3	6667.78	3.7437	0.635409	1.07388e-10	8.15884e-09
Solyc01g006390.2	7.73871	2.53329	1.81142	0.000805738	0.00799446
Solyc01g006400.4	6619.4	1.58199	0.491166	3.59138e-05	0.000638602
Solyc01g006670.2	182.518	-1.82971	0.303297	3.48989e-11	2.99731e-09
Solyc01g006720.4	3002.24	-1.02802	0.285983	2.9411e-05	0.000541127
Solyc01g006830.3	3040.34	-1.60921	0.202102	6.67344e-17	1.62929e-14
Solyc01g006930.3	254.086	1.16564	0.78668	0.00362806	0.0262693
Solyc01g006950.3	121.903	1.98786	1.30771	0.00112799	0.0105104
Solyc01g007010.2	17.1922	1.16505	0.967766	0.00578537	0.0374919
Solyc01g007020.4	59.3096	1.50932	0.579908	0.000209431	0.0027299
Solyc01g007030.3	10.6075	3.45239	1.79837	0.000173327	0.00233927
Solyc01g007040.4	5.96934	2.06427	1.68479	0.00163806	0.0141947
Solyc01g007070.3	1524.35	1.16529	0.517743	0.000812715	0.008038
Solyc01g007190.3	166.456	1.65879	0.984714	0.00119832	0.0110378
Solyc01g007770.2	154.622	1.96392	0.527703	3.53272e-06	8.8538e-05
Solyc01g007780.4	86.988	1.26937	0.267371	2.25203e-07	8.14217e-06
Solyc01g007810.1	148.3	-1.23495	0.985573	0.00474113	0.0323251
Solyc01g007950.4	98.7126	2.36601	0.389048	1.7327e-11	1.56223e-09
Solyc01g007980.4	208.566	-1.05198	0.657403	0.00360623	0.0261722
Solyc01g008050.4	15.685	2.42054	1.53587	0.00067972	0.00700647
Solyc01g008300.2	41.924	-1.12063	0.545438	0.00131677	0.0118969
Solyc01g008500.4	78.3962	1.66832	1.16698	0.00189092	0.0158198
Solyc01g008620.4	886.814	1.36533	1.14297	0.00421611	0.0296095
Solyc01g008790.4	1022.03	-2.01124	0.360572	3.98143e-10	2.70352e-08
Solyc01g009380.3	417.959	-1.06513	0.249363	2.57195e-06	6.7905e-05
Solyc01g009430.3	5405.37	3.72996	0.402416	8.14618e-22	3.54017e-19
Solyc01g010000.3	1253.86	1.8133	0.271851	5.56251e-13	7.2376e-11
Solyc01g010060.2	31.2938	2.48116	1.19276	0.00025102	0.00316381
Solyc01g010150.3	284.348	1.53318	0.263295	3.0407e-10	2.13134e-08
Solyc01g010185.1	856.067	1.367	0.435426	6.84794e-05	0.0010901
Solyc01g010220.3	174.238	1.13277	0.364132	0.000109554	0.00159231
Solyc01g010230.2	322.838	1.48845	0.504198	9.05825e-05	0.0013659
Solyc01g010250.4	324.868	1.05465	0.227495	5.62662e-07	1.80859e-05
Solyc01g010310.4	188.681	1.34832	0.265811	3.65377e-08	1.59744e-06
Solyc01g010410.3	14.0084	1.75383	1.09611	0.00125607	0.0114389
Solyc01g010480.3	2549.6	-3.26577	0.604184	1.56018e-09	9.41698e-08
Solyc01g010500.3	28.6121	1.66733	0.985074	0.00116766	0.010792
Solyc01g011100.2	1386.5	-1.1186	0.246417	7.91393e-07	2.4496e-05
Solyc01g014560.4	115.997	-1.01508	0.420485	0.000708311	0.00721899
Solyc01g014840.3	204.86	1.51949	0.810416	0.000992338	0.0094697
Solyc01g049810.4	31.6577	-1.26373	0.63335	0.00116454	0.010777
Solyc01g049880.3	198.838	-2.07904	0.411178	6.76298e-09	3.55818e-07
Solyc01g150131.1	49.8968	1.00058	0.773726	0.00684632	0.0425404
Solyc01g056310.3	21.2977	-1.44849	0.587754	0.000318437	0.00382917
Solyc01g058350.1	47.6738	-1.02858	0.381904	0.000360439	0.00421982
Solyc01g058720.4	242.479	1.88438	0.489925	2.43527e-06	6.50074e-05
Solyc01g059965.1	20.5394	2.4746	1.9692	0.0010199	0.0096554
Solyc01g060010.3	22.106	6.45349	1.90244	2.00117e-06	5.46961e-05
Solyc01g060015.1	5.62564	2.86211	2.32108	0.000712853	0.00725507
Solyc01g060020.4	22.5633	3.63571	1.5591	7.29767e-05	0.00114492
Solyc01g060130.3	356.127	1.04855	0.309879	5.54482e-05	0.000917111
Solyc01g065500.3	201.778	1.11785	0.301634	1.89025e-05	0.000371703
Solyc01g065700.3	648.466	1.13154	0.778183	0.00404978	0.0285892
Solyc01g065725.1	25.5211	1.6144	1.11646	0.00196543	0.0163128
Solyc01g066430.3	491.786	1.10387	0.596777	0.00204164	0.0168041
Solyc01g066440.3	344.906	-1.26898	0.419573	0.000111521	0.00161334
Solyc01g066570.3	73.1667	-2.2956	0.771315	3.19828e-05	0.000579349
Solyc01g067010.3	235.582	1.20327	0.47387	0.000405552	0.00465764
Solyc01g067020.4	435.253	1.39355	1.12019	0.00374016	0.0269017
Solyc01g067220.1	21.3221	-1.04391	0.55349	0.00210704	0.0172109
Solyc01g067680.3	1888.32	-1.80833	0.271828	6.35757e-13	8.0195e-11
Solyc01g067800.3	547.348	1.50781	0.276441	2.79919e-09	1.59642e-07
Solyc01g067890.4	8827.48	-1.94987	0.405529	2.84977e-08	1.2847e-06
Solyc01g067910.3	13.323	-1.48033	1.19643	0.00333133	0.0247068
Solyc01g068380.3	127.982	-1.14254	0.306033	1.67144e-05	0.000334119
Solyc01g079180.4	150.251	1.74933	0.9375	0.000753205	0.00757353
Solyc01g079260.4	227.95	1.5049	0.411385	1.03689e-05	0.000224408
Solyc01g079600.4	412.88	1.00193	0.567741	0.00288309	0.0220976
Solyc01g079610.3	1027.99	1.09858	0.33994	8.1923e-05	0.00126159
Solyc01g079620.4	51.5869	1.68771	0.817674	0.000539284	0.00583571
Solyc01g080020.2	371.275	-1.08049	0.857243	0.00617791	0.0394475
Solyc01g080790.3	174.992	2.05795	0.766698	8.50207e-05	0.00129734
Solyc01g080890.2	321.651	2.27676	0.31013	2.95509e-15	6.00104e-13
Solyc01g080910.2	437.432	1.20346	0.382576	8.99336e-05	0.0013597
Solyc01g080990.3	39.0673	-3.03442	1.01178	2.18389e-05	0.000420317
Solyc01g081110.4	72.5555	-1.25021	0.39463	7.83088e-05	0.00121281
Solyc01g081210.4	147.013	-3.8777	0.407119	6.67356e-23	3.35251e-20
Solyc01g081540.4	1401.85	1.57124	0.553825	0.000105959	0.00155252
Solyc01g073840.1	14.4306	4.84239	1.92199	2.6503e-05	0.000498601
Solyc01g073860.3	14.4762	1.85643	1.90061	0.00267701	0.0208715
Solyc01g073910.4	299.014	-1.03501	0.244335	3.02863e-06	7.8158e-05
Solyc01g086640.2	497.109	2.00181	0.477957	4.98718e-07	1.62712e-05
Solyc01g086670.3	196.431	2.81503	1.25588	0.000143684	0.00199115
Solyc01g086680.4	32.2559	2.21135	1.41833	0.000846415	0.00830215
Solyc01g086920.3	4595.27	-1.21507	0.533624	0.000707802	0.00721719
Solyc01g087260.4	4038.61	-1.15086	0.32813	3.41025e-05	0.000610095
Solyc01g087270.3	225.152	-2.14805	0.653341	1.36289e-05	0.000282308
Solyc01g087840.3	66.4345	2.35683	0.913826	8.85553e-05	0.00134561
Solyc01g087850.2	2391.95	1.78586	0.553132	2.4797e-05	0.000468534
Solyc01g088160.4	127.894	1.61367	0.242988	1.23508e-12	1.40508e-10
Solyc01g088650.4	416.266	1.19489	0.153945	1.45337e-15	3.06604e-13
Solyc01g088660.3	695.679	1.63794	0.262261	1.55489e-11	1.44386e-09
Solyc01g088690.3	207.948	1.03301	0.360513	0.000233561	0.00298708
Solyc01g088810.4	38.0347	1.48354	0.814518	0.00116056	0.0107447
Solyc01g089890.3	106.8	1.28532	0.961561	0.00380176	0.0272365
Solyc01g090340.3	995.317	-1.09558	0.501562	0.00104687	0.00987729
Solyc01g090560.4	156.792	1.00191	0.438148	0.000960852	0.00922597
Solyc01g090965.1	3377.2	-2.35878	0.923409	9.39658e-05	0.00140716
Solyc01g091170.3	1306.96	6.02264	0.617414	1.73849e-24	1.04932e-21
Solyc01g091350.4	258.819	1.65268	0.320687	9.14423e-09	4.6424e-07
Solyc01g091840.4	155.922	1.1627	0.482597	0.000579001	0.00617024
Solyc01g091850.3	33.6396	-1.46249	0.580389	0.000274331	0.00338856
Solyc01g091870.3	34.6664	-4.50594	0.966208	4.12775e-08	1.79026e-06
Solyc01g094170.3	125.919	1.0991	0.708954	0.00362104	0.0262534
Solyc01g094210.2	634.281	-1.53649	0.51155	7.23802e-05	0.00113767
Solyc01g094380.2	36.6642	1.9657	0.728431	8.94839e-05	0.00135498
Solyc01g094840.3	575.662	1.6672	0.492387	1.83859e-05	0.000364038
Solyc01g094870.3	19.0179	2.22794	1.11694	0.000363721	0.00425137
Solyc01g094910.3	1308.78	1.57465	0.965323	0.00147517	0.0130301
Solyc01g095070.4	1055	1.31463	0.267715	9.098e-08	3.58135e-06
Solyc01g095240.3	98.2307	-1.22889	0.881582	0.00378707	0.0271581
Solyc01g095270.3	608.305	-1.69758	0.355647	5.71773e-08	2.371e-06
Solyc01g095450.4	150.134	-1.40466	0.743025	0.00114021	0.0106015
Solyc01g095510.3	785.965	1.41616	0.682493	0.000773573	0.00774607
Solyc01g095530.2	3273.76	-1.88732	0.719097	0.000117562	0.00168614
Solyc01g095630.3	970.716	1.61946	0.371665	4.95605e-07	1.6194e-05
Solyc01g095740.4	1532.95	-1.02577	0.461304	0.00106904	0.0100603
Solyc01g095930.4	790.809	-4.23487	0.495634	3.67538e-19	1.24785e-16
Solyc01g095960.4	635.344	7.84652	1.07915	5.69813e-15	1.09571e-12
Solyc01g096100.2	2019.15	-1.6217	0.29219	1.11938e-09	6.98802e-08
Solyc01g096250.2	479.509	-1.70301	0.486712	1.18458e-05	0.00025112
Solyc01g096360.3	2698.98	-1.00308	0.317026	0.000107747	0.00157129
Solyc01g096405.1	16.8983	-1.1215	1.03621	0.00750711	0.0456566
Solyc01g096510.2	45.7319	1.58305	1.01114	0.00164875	0.0142448
Solyc01g096670.4	410.864	1.44223	0.530547	0.000177627	0.00238397
Solyc01g096740.4	60.0666	1.38125	0.421968	4.55807e-05	0.000776803
Solyc01g096790.4	72.0694	-2.6801	0.992169	5.45254e-05	0.000903724
Solyc01g096860.3	19.6629	-1.88746	1.03092	0.000694881	0.00710879
Solyc01g096880.4	356.277	-1.61508	0.663212	0.000263036	0.003281
Solyc01g097000.3	689.632	-1.25262	0.585095	0.000883569	0.00860174
Solyc01g097240.3	340.79	2.55701	1.11621	0.000152361	0.00209271
Solyc01g097280.2	231.415	1.57705	0.69399	0.000400082	0.00460211
Solyc01g097330.3	807.234	1.18138	0.214524	5.78816e-09	3.11314e-07
Solyc01g097860.4	5598.48	-1.72152	0.380213	1.75869e-07	6.45517e-06
Solyc01g098190.3	1411.16	-1.58927	0.253387	1.54325e-11	1.43919e-09
Solyc01g098320.4	39.7819	1.09127	0.456432	0.00067283	0.00695194
Solyc01g098420.3	114.652	3.13419	1.33819	9.61167e-05	0.00143147
Solyc01g098770.1	7.39813	1.92965	1.23205	0.00110341	0.0103247
Solyc01g098840.3	943.657	1.04853	0.23263	9.89161e-07	2.97282e-05
Solyc01g098850.3	11.1568	1.23796	0.972701	0.00456931	0.0314496
Solyc01g098910.3	276.935	2.59267	0.457146	2.34325e-10	1.68597e-08
Solyc01g099010.3	245.029	-3.27826	0.471328	1.20391e-13	1.78493e-11
Solyc01g099020.3	2830.66	-2.09553	0.645081	1.6158e-05	0.000324789
Solyc01g099560.3	64.9567	-2.75276	0.814355	7.85011e-06	0.000176287
Solyc01g099650.3	232.459	-1.5162	0.67724	0.000470631	0.00522019
Solyc01g099980.4	116.105	-2.12504	0.269939	4.70901e-17	1.18979e-14
Solyc01g100010.3	154.595	1.90665	0.721472	0.000109917	0.00159652
Solyc01g100200.3	738.862	1.79204	0.804934	0.000335022	0.00397797
Solyc01g100230.3	990.496	-2.08783	0.26394	3.51747e-17	9.0727e-15
Solyc01g100900.4	389.408	-1.13418	0.282544	6.32952e-06	0.000146664
Solyc01g100910.3	118.972	-1.68473	0.908649	0.000832849	0.00819981
Solyc01g102460.4	106.106	1.35016	0.453467	0.000109128	0.00158718
Solyc01g102740.3	451.065	-1.68041	0.296092	4.52281e-10	3.0426e-08
Solyc01g103350.3	672.207	-1.12024	0.242118	5.37861e-07	1.73916e-05
Solyc01g103470.2	63.7501	3.06646	0.65156	4.59238e-08	1.96047e-06
Solyc01g103750.4	2535.49	-1.27939	0.486158	0.00028906	0.00352468
Solyc01g103990.3	3535.91	1.12394	0.536762	0.0012078	0.011097
Solyc01g104050.4	617.661	1.05299	0.391285	0.000352533	0.00414513
Solyc01g104100.3	14.0565	1.15707	0.806782	0.00400392	0.0283484
Solyc01g104320.4	480.482	-1.01194	0.312089	8.58565e-05	0.00130918
Solyc01g150159.1	17.212	1.13635	1.02066	0.00698662	0.0432391
Solyc01g104770.4	1280.94	1.23501	0.582358	0.000948664	0.00913315
Solyc01g105020.3	3297.97	-1.6082	0.465653	1.65281e-05	0.000331003
Solyc01g105030.3	40524.7	-2.78563	0.59585	4.75877e-08	2.00783e-06
Solyc01g105050.3	37843.1	-2.75869	0.809579	7.18641e-06	0.000163341
Solyc01g105070.3	530.702	4.65309	1.11744	3.0468e-07	1.05588e-05
Solyc01g105120.4	5412.43	-2.14339	0.251746	2.23501e-19	7.70867e-17
Solyc01g105180.3	265.966	1.09033	0.846906	0.00580236	0.0375796
Solyc01g105300.4	41.1088	1.10479	0.640572	0.00259365	0.0203309
Solyc01g105310.3	207.71	1.70412	0.957401	0.000942593	0.00908678
Solyc01g105350.3	247.499	2.94543	2.43984	0.000670243	0.00693587
Solyc01g105387.1	11.1585	2.39093	1.96075	0.00115751	0.0107249
Solyc01g105410.4	1418.64	3.46564	0.850417	6.59376e-07	2.0825e-05
Solyc01g105450.4	527.707	3.7619	0.647176	1.68428e-10	1.24907e-08
Solyc01g105620.4	24.0434	3.41004	1.0899	1.34373e-05	0.000279138
Solyc01g105630.4	11.2672	1.71455	1.94035	0.00338356	0.0249903
Solyc01g105650.4	10.6106	3.33187	1.52365	0.000115897	0.00166998
Solyc01g105880.4	53.6218	1.38436	1.24151	0.00459716	0.0315813
Solyc01g105890.3	438.075	3.43784	0.90695	1.82567e-06	5.08588e-05
Solyc01g106040.3	106.43	2.22654	0.308808	7.67724e-15	1.46332e-12
Solyc01g106250.4	22.9132	1.94062	0.583529	1.47462e-05	0.000301998
Solyc01g106510.2	23.473	1.23746	1.447	0.00771221	0.0465885
Solyc01g106620.2	514.028	4.88822	0.786149	7.0672e-12	6.7649e-10
Solyc01g106820.3	598.01	-2.90122	0.627892	6.40838e-08	2.62237e-06
Solyc01g106910.4	387.884	1.31608	0.391087	3.95293e-05	0.000691015
Solyc01g106953.1	22.0606	-1.08025	0.683142	0.00354355	0.0258259
Solyc01g107100.3	86.3231	3.64141	1.10564	7.86452e-06	0.000176355
Solyc01g107180.3	1483.4	-1.14738	0.260229	1.31653e-06	3.80411e-05
Solyc01g107190.3	433.676	-1.70527	0.891166	0.000720596	0.0073141
Solyc01g107320.3	388.235	-1.20932	0.297091	4.53213e-06	0.000110032
Solyc01g107780.4	161.429	2.63672	1.31896	0.000264207	0.00328994
Solyc01g107800.4	390.684	1.26514	0.332075	1.04528e-05	0.000225326
Solyc01g108300.3	510.899	-1.75059	0.295309	8.12859e-11	6.44621e-09
Solyc01g108330.2	85.4596	-1.21809	0.267371	6.10287e-07	1.9359e-05
Solyc01g108490.3	3333.14	1.29521	0.435223	0.000120889	0.00172475
Solyc01g108550.1	11.2893	-1.17834	0.739195	0.00289979	0.0221474
Solyc01g108560.4	86.0386	-1.5588	0.377279	1.52179e-06	4.3395e-05
Solyc01g108570.3	130.138	-1.34723	0.3189	1.81732e-06	5.06914e-05
Solyc01g108910.4	3972.03	-1.17539	0.52417	0.000813579	0.00804118
Solyc01g109100.2	365.232	-2.20605	0.438193	7.03168e-09	3.69061e-07
Solyc01g109150.4	69.5041	2.55685	0.939547	5.51829e-05	0.000913925
Solyc01g109250.2	179.878	1.66643	0.566267	6.85474e-05	0.00109015
Solyc01g109310.3	18.9097	2.107	1.04448	0.000384519	0.004449
Solyc01g109320.4	62.6613	1.39761	2.12579	0.00480399	0.0326308
Solyc01g109380.3	366.827	-1.37957	0.34046	3.32041e-06	8.40899e-05
Solyc01g109710.3	607.392	3.46622	0.609521	3.53009e-10	2.42738e-08
Solyc01g109720.3	91.3013	3.12262	0.556911	4.93008e-10	3.28607e-08
Solyc01g109880.3	1012.17	1.55181	0.610658	0.000226225	0.0029018
Solyc01g110150.2	426.185	1.30396	0.312544	2.49706e-06	6.63309e-05
Solyc01g110370.4	339.914	-1.03052	0.279602	2.18917e-05	0.000420959
Solyc01g110570.3	112.513	-3.03621	0.701547	2.39697e-07	8.55233e-06
Solyc01g110600.2	162.686	-1.2865	0.99269	0.00406057	0.0286468
Solyc01g110610.4	14.0985	-2.18494	1.15303	0.000461858	0.00515445
Solyc01g110670.3	84.8096	-1.17524	0.496913	0.000625203	0.00656282
Solyc01g110730.4	18.7252	-1.26292	0.691849	0.00162621	0.014123
Solyc01g110800.3	13.9099	2.98614	1.75118	0.000345428	0.00407039
Solyc01g110940.3	82.6005	-1.34766	0.61205	0.000664372	0.00689404
Solyc01g111350.3	1503.53	-1.6456	0.510786	3.19029e-05	0.000579129
Solyc01g111790.2	5.37611	-1.51463	1.5634	0.00443781	0.0307393
Solyc01g111900.4	7.78795	1.60695	1.92599	0.00400827	0.0283699
Solyc01g111970.4	68.0967	2.20064	0.812657	7.11032e-05	0.00111957
Solyc01g112080.3	552.361	1.81595	0.246556	3.71249e-15	7.4008e-13
Solyc01g112190.3	395.834	-1.76886	1.14757	0.00137552	0.0122746
Solyc02g043940.1	35.7303	-1.35778	0.463721	0.000122301	0.00174146
Solyc02g005180.3	1046.75	-1.20877	0.25632	3.02659e-07	1.05055e-05
Solyc02g014030.3	375.501	2.53352	0.624059	6.72196e-07	2.11991e-05
Solyc02g014240.2	171.996	1.01281	0.370028	0.000328889	0.00392877
Solyc02g014250.3	49.5631	1.04509	0.425252	0.000617089	0.00650278
Solyc02g023950.3	512.642	-1.09313	0.649174	0.00286092	0.0219897
Solyc02g030170.4	9451.06	-1.45824	0.241944	1.14577e-10	8.67471e-09
Solyc02g032840.1	74.9695	1.45497	0.526479	0.000155544	0.00213103
Solyc02g032950.3	426.512	1.33655	0.766498	0.00168436	0.0144605
Solyc02g036350.3	12872.3	1.17197	0.307005	1.20414e-05	0.000254521
Solyc02g036370.3	222.288	1.38113	0.277508	5.36035e-08	2.23785e-06
Solyc02g036440.3	11.7951	-1.16189	0.753832	0.00328457	0.0244419
Solyc02g037540.3	11.6326	1.16702	1.93028	0.00737029	0.0450236
Solyc02g037550.3	263.515	4.51048	0.918136	1.3003e-08	6.34926e-07
Solyc02g037555.1	25.9893	7.37606	1.39672	1.17784e-09	7.25019e-08
Solyc02g062010.1	27.6036	-1.52739	0.552203	0.0001366	0.00190146
Solyc02g062300.3	72.9944	2.65908	1.09607	0.000105881	0.00155242
Solyc02g062330.3	24.8402	-2.21711	0.660198	1.02828e-05	0.000222767
Solyc02g062460.4	100.519	1.34066	0.70264	0.00121877	0.0111694
Solyc02g062610.3	1202.71	-1.00556	0.526695	0.00214382	0.0174207
Solyc02g062990.1	26.1469	2.40345	1.47255	0.000627132	0.00657672
Solyc02g063000.4	110.105	-3.28895	1.03182	1.2004e-05	0.000254225
Solyc02g063030.4	1465.07	-1.21989	0.564084	0.000892684	0.00866718
Solyc02g063220.3	627.964	-1.64234	0.282706	2.29553e-10	1.65713e-08
Solyc02g063240.4	513.337	1.25977	0.34631	1.88494e-05	0.000371668
Solyc02g063410.3	19.8377	-1.49976	0.838259	0.00120746	0.011097
Solyc02g063440.3	120.219	1.79364	1.03251	0.00092462	0.00894527
Solyc02g063450.4	9767.06	-1.3357	0.631346	0.000810141	0.00801976
Solyc02g063523.1	68.5392	-2.03871	1.03269	0.000447396	0.00502402
Solyc02g063527.1	32.2392	-1.40456	1.46363	0.00533152	0.0352904
Solyc02g064770.4	2183.76	-2.3254	0.348206	3.46342e-13	4.64548e-11
Solyc02g064980.1	22.5132	2.78847	1.78816	0.000508881	0.00557351
Solyc02g065050.1	257.442	1.27835	0.749891	0.00199284	0.0164962
Solyc02g065230.3	249.324	1.671	0.417594	1.96706e-06	5.39676e-05
Solyc02g065240.3	883.065	1.49679	0.384663	4.57327e-06	0.000110639
Solyc02g065350.3	110.393	1.23501	0.509112	0.00049618	0.00546729
Solyc02g065400.3	74069.7	-1.13354	0.614293	0.00195546	0.0162549
Solyc02g065610.3	138.351	1.49592	0.474192	5.12478e-05	0.000854615
Solyc02g066930.3	225.671	-1.17283	0.303885	1.03954e-05	0.000224533
Solyc02g067010.3	218.336	-1.36928	0.391469	2.367e-05	0.000450373
Solyc02g067050.3	2003.38	2.6543	0.943845	4.1647e-05	0.000722224
Solyc02g067230.3	93.0826	1.90662	0.399796	3.71782e-08	1.62218e-06
Solyc02g067360.3	736.621	-1.01802	0.480261	0.00135341	0.0121478
Solyc02g067600.1	37.5181	4.06871	1.1574	3.50006e-06	8.79223e-05
Solyc02g067605.1	29.9832	1.12971	0.735936	0.00351938	0.0257085
Solyc02g067660.4	782.283	1.32197	0.431268	9.10838e-05	0.00137131
Solyc02g067700.1	82.575	1.04959	0.848303	0.00680619	0.0423516
Solyc02g067750.4	210.22	10.4136	1.50578	4.63152e-15	8.98555e-13
Solyc02g067790.4	155.904	1.06042	0.753573	0.00501735	0.0337006
Solyc02g067810.1	57.2597	1.83349	0.606917	4.31455e-05	0.0007417
Solyc02g068040.3	165.912	-3.22602	0.53582	4.8326e-11	4.08048e-09
Solyc02g068050.4	1828.65	-1.42434	0.275827	1.7872e-08	8.46059e-07
Solyc02g068300.3	822.423	1.16594	0.400557	0.000176398	0.00237064
Solyc02g068600.3	184.415	1.69483	0.629793	0.000126954	0.00179478
Solyc02g068615.1	39.1187	1.45145	0.785809	0.00115662	0.0107249
Solyc02g068680.1	45.1629	1.64522	1.12056	0.00181802	0.0153175
Solyc02g068710.3	357.511	-1.19542	0.20174	4.98429e-10	3.31204e-08
Solyc02g068820.3	946.709	2.75404	0.56365	1.70765e-08	8.19107e-07
Solyc02g069060.4	30.191	2.27956	0.917537	0.000117521	0.00168614
Solyc02g069110.4	424.468	1.58364	0.648731	0.00027173	0.00337182
Solyc02g069450.3	10734.5	-1.11069	0.769578	0.0042879	0.029958
Solyc02g069460.3	43163.8	-1.75168	0.614116	7.70903e-05	0.00119564
Solyc02g069690.1	113.853	1.21902	0.318338	1.06694e-05	0.000229539
Solyc02g069860.4	311.222	-1.00396	0.313551	9.68121e-05	0.00143887
Solyc02g070020.1	65.2242	1.31851	1.05363	0.00414834	0.0291619
Solyc02g070040.1	86.0944	1.75214	0.380813	1.15596e-07	4.46141e-06
Solyc02g070090.1	6.79582	1.17877	1.72547	0.00844764	0.0499344
Solyc02g070110.1	9.27148	5.07436	2.00051	2.28925e-05	0.000437879
Solyc02g070430.3	9.01473	3.24863	2.12678	0.000366857	0.00428111
Solyc02g070490.4	854.354	-1.47761	0.34465	9.87653e-07	2.9724e-05
Solyc02g070820.1	45.4781	-2.96466	0.332553	1.67083e-20	6.36936e-18
Solyc02g070875.1	488.196	1.14015	0.214308	1.75316e-08	8.33578e-07
Solyc02g070880.1	654.221	1.08601	0.186568	1.19395e-09	7.30797e-08
Solyc02g070890.3	924.633	3.18385	0.316663	3.90445e-25	2.65125e-22
Solyc02g070920.3	17.5904	-2.21366	0.740876	3.26348e-05	0.00058702
Solyc02g070910.3	117.75	-3.0661	0.435202	5.65449e-14	9.03429e-12
Solyc02g070940.1	75684.3	-4.60958	0.662141	6.17049e-14	9.64594e-12
Solyc02g070950.1	43941.1	-6.90065	0.852011	7.64512e-18	2.21494e-15
Solyc02g070970.1	45233.6	-6.2443	1.0937	1.05324e-10	8.03011e-09
Solyc02g070980.1	39179.6	-7.5832	0.949706	2.48565e-17	6.66799e-15
Solyc02g070990.1	24979.5	-3.14191	1.27929	7.53619e-05	0.00117639
Solyc02g071000.1	41659.2	-7.0755	1.01814	4.76496e-14	7.7267e-12
Solyc02g071010.1	77162.1	-5.34505	0.923774	7.63891e-11	6.17048e-09
Solyc02g071020.3	169.403	-3.43601	0.531339	3.2778e-12	3.4242e-10
Solyc02g071060.3	30.1637	1.91253	0.734673	0.000120642	0.00172236
Solyc02g071260.3	1146.82	-1.16627	0.228977	5.36574e-08	2.23785e-06
Solyc02g071360.4	77.4719	1.68015	0.646088	0.000162187	0.00220536
Solyc02g071380.2	462.139	-2.77263	0.717328	1.45592e-06	4.16807e-05
Solyc02g071410.3	11.1133	1.18503	0.871916	0.00433434	0.0301378
Solyc02g071470.4	323.1	6.54646	1.41171	2.60667e-08	1.18494e-06
Solyc02g071520.3	363.429	1.49038	0.298138	3.39018e-08	1.50031e-06
Solyc02g071620.3	897.412	1.58382	0.464875	2.01708e-05	0.000391682
Solyc02g071700.3	1378.96	1.64595	0.589921	0.000106097	0.00155349
Solyc02g071720.2	113.763	1.21	0.549109	0.000833465	0.00820216
Solyc02g072070.4	14.995	1.3389	1.04856	0.00385586	0.0275515
Solyc02g072260.4	321.101	-1.46256	0.529241	0.00015354	0.00210757
Solyc02g072440.4	64.8019	1.31321	0.416682	7.3231e-05	0.00114808
Solyc02g072470.4	187.14	1.18696	1.08881	0.00659314	0.0414141
Solyc02g072500.3	122.284	1.33687	0.302616	8.31486e-07	2.56064e-05
Solyc02g072540.3	652.937	-3.70614	0.653848	3.85747e-10	2.63582e-08
Solyc02g072550.1	8.34551	-5.16722	1.6293	5.5398e-06	0.000131127
Solyc02g072560.1	9.80608	-2.48216	1.5128	0.000577403	0.00615925
Solyc02g076690.3	5240.37	-1.44321	0.604893	0.000382779	0.00443595
Solyc02g076930.2	54.1291	1.44484	0.652085	0.000551697	0.00593163
Solyc02g077080.3	4279.52	2.53565	0.467058	8.85584e-10	5.59386e-08
Solyc02g077110.3	301.17	-1.29209	0.587421	0.000732191	0.00740334
Solyc02g077140.3	311.647	-1.40543	0.739244	0.00111512	0.0104173
Solyc02g077240.4	24.5685	2.25084	1.00048	0.000206651	0.00269851
Solyc02g077290.2	15.8887	1.84796	1.99211	0.00275612	0.0213808
Solyc02g077370.1	30.945	1.38922	1.02709	0.0031493	0.0236287
Solyc02g077520.3	7.51995	2.19667	2.38588	0.00168672	0.014475
Solyc02g077590.1	1079.1	1.63409	0.983009	0.00128905	0.0116804
Solyc02g077880.3	6434.97	-1.56299	0.902982	0.00123905	0.0113076
Solyc02g077910.4	244.159	-1.06929	0.430306	0.000561213	0.00601016
Solyc02g078320.3	128.113	1.03483	0.65847	0.00392564	0.0278759
Solyc02g078400.3	6011.29	4.31506	0.553605	1.63853e-16	3.86996e-14
Solyc02g078450.3	1147.16	-2.85086	0.442886	2.79531e-12	2.97742e-10
Solyc02g078590.1	368.833	-1.35731	0.265018	2.75995e-08	1.2468e-06
Solyc02g078720.4	163.235	-1.32466	0.215064	8.01202e-11	6.40048e-09
Solyc02g078850.1	678.897	-1.15261	0.474948	0.000565884	0.00605107
Solyc02g078870.1	82.6106	2.39877	0.805233	2.99219e-05	0.000548511
Solyc02g078890.1	72.0407	1.18579	0.429911	0.000249628	0.00315358
Solyc02g079170.3	1108.23	1.7673	0.931391	0.000692204	0.00708808
Solyc02g079180.1	30.3994	2.95825	2.13569	0.000558864	0.00599682
Solyc02g079330.3	207.246	6.10903	0.936083	6.51804e-13	8.13968e-11
Solyc02g079350.3	24.3279	3.71752	1.46345	4.5874e-05	0.000780577
Solyc02g079550.3	157.742	-2.56744	0.505218	5.78513e-09	3.11314e-07
Solyc02g079560.1	60.6674	-2.46632	0.536705	6.24427e-08	2.56003e-06
Solyc02g079590.3	720.264	1.69447	0.307522	1.12994e-09	7.01501e-08
Solyc02g079600.3	453.287	3.29896	0.506764	2.3959e-12	2.59007e-10
Solyc02g079860.1	29.7686	1.21675	0.531465	0.000687421	0.0070624
Solyc02g079890.2	71.8612	3.12753	0.757874	5.4763e-07	1.76812e-05
Solyc02g079940.3	65.2812	-1.10095	0.826517	0.00528208	0.035067
Solyc02g079980.3	234.015	-1.27978	0.659137	0.00126101	0.0114742
Solyc02g080050.1	73.7666	1.8317	0.652048	7.7826e-05	0.00120619
Solyc02g080080.3	158.128	1.9236	1.18629	0.00100314	0.0095434
Solyc02g080120.3	55.465	-4.43863	0.98767	8.9415e-08	3.52613e-06
Solyc02g080290.3	327.289	2.79401	0.419247	5.94011e-13	7.63744e-11
Solyc02g080310.2	540.285	-1.28973	0.459475	0.000186818	0.00248735
Solyc02g080770.2	35.6552	2.28133	0.59044	1.56359e-06	4.44121e-05
Solyc02g080890.3	100.093	1.18557	0.393068	0.000130625	0.00183593
Solyc02g081060.4	537.468	-1.6076	0.505682	3.87716e-05	0.000682713
Solyc02g081170.4	1465.65	-1.35101	0.353739	8.41082e-06	0.000187061
Solyc02g081190.4	4574.1	1.03324	0.385574	0.000370657	0.00432314
Solyc02g081360.4	217.174	-1.3323	0.570139	0.000511643	0.00559512
Solyc02g081470.4	32.6636	-2.04292	0.725759	6.09466e-05	0.000989768
Solyc02g081550.3	96.0506	-1.35502	0.456863	0.000111447	0.00161334
Solyc02g081600.4	626.973	1.12717	0.405944	0.000260294	0.00325991
Solyc02g081690.1	203.43	1.60065	0.487607	2.87866e-05	0.00053144
Solyc02g082260.3	1444.57	1.19023	0.57107	0.00110249	0.0103214
Solyc02g082410.4	76.0639	-1.52959	0.43232	1.47334e-05	0.000301998
Solyc02g082450.3	42.3609	4.55286	1.47569	8.9158e-06	0.000197082
Solyc02g082900.3	372.636	1.05141	0.282647	1.92857e-05	0.000377334
Solyc02g082910.4	32.8628	3.48409	1.2367	2.81806e-05	0.000523645
Solyc02g082950.3	72.5383	2.86096	0.755648	1.95134e-06	5.36039e-05
Solyc02g083280.4	3438.77	-1.86746	0.378554	1.72842e-08	8.25426e-07
Solyc02g083310.3	1693.58	-1.19622	0.381236	9.29464e-05	0.00139381
Solyc02g083340.4	1365.88	-1.54509	0.345159	3.56272e-07	1.20583e-05
Solyc02g083380.3	841.782	2.27422	0.616701	3.09489e-06	7.9051e-05
Solyc02g083850.3	93.2571	3.65044	0.95934	1.64817e-06	4.64502e-05
Solyc02g083880.3	42.4202	3.47907	1.34941	4.82193e-05	0.000812845
Solyc02g084305.1	13.5174	1.04992	0.723838	0.00474599	0.0323269
Solyc02g150139.1	45.5241	1.00053	0.658103	0.00460256	0.0316084
Solyc02g084440.4	61577.8	-1.44659	0.408434	1.74263e-05	0.000347072
Solyc02g084530.2	21.6205	-1.18015	0.700398	0.00244482	0.0193881
Solyc02g084570.4	944.09	-1.19972	0.299272	5.80934e-06	0.000136172
Solyc02g084980.3	37.0594	-1.53134	0.666945	0.000406354	0.00466191
Solyc02g085320.1	193.664	1.8647	0.522498	7.09889e-06	0.000161833
Solyc02g085360.4	574.665	1.69277	0.471324	8.78171e-06	0.000194315
Solyc02g085720.1	86.4564	1.15372	0.323271	2.80411e-05	0.000521665
Solyc02g085730.3	2830.2	1.20191	0.275603	1.45427e-06	4.16807e-05
Solyc02g085750.4	235.814	-2.03791	0.450167	1.01461e-07	3.95097e-06
Solyc02g085760.2	8619.16	-2.66989	0.561522	3.10615e-08	1.38306e-06
Solyc02g085770.4	2066.79	-3.13227	0.700115	1.31477e-07	5.01203e-06
Solyc02g085830.4	471.517	2.49249	0.618203	7.54607e-07	2.35249e-05
Solyc02g086210.4	185.417	1.16906	0.637076	0.00187485	0.0157231
Solyc02g086260.1	91.7251	1.23076	0.32896	1.41115e-05	0.000291195
Solyc02g086480.1	105.349	1.18315	1.10528	0.00682174	0.0424119
Solyc02g086650.3	1554.69	-1.23182	0.764398	0.00256068	0.0201379
Solyc02g086880.4	1559.28	2.74992	0.716112	1.59942e-06	4.53113e-05
Solyc02g086980.3	344.224	1.20189	0.309643	9.16332e-06	0.000201702
Solyc02g087070.4	79.356	6.57716	1.92434	1.79446e-06	5.01826e-05
Solyc02g087560.1	870.217	-1.27927	0.337738	1.09642e-05	0.000235184
Solyc02g087610.1	57.1296	-1.40405	0.528491	0.000219967	0.00284335
Solyc02g087770.3	981.691	1.49344	0.395861	7.11715e-06	0.000161936
Solyc02g087810.3	53.1168	2.18776	0.834612	8.97075e-05	0.00135742
Solyc02g087850.1	660.482	-1.53556	0.232661	2.14991e-12	2.37134e-10
Solyc02g087960.3	175.492	-1.19183	0.494186	0.000549521	0.00591995
Solyc02g088070.3	85.1415	3.59768	0.518221	1.37869e-13	2.01057e-11
Solyc02g088130.1	39.4642	1.24775	0.69798	0.00179339	0.0151747
Solyc02g088200.4	175.892	1.39983	0.524412	0.000215032	0.00279285
Solyc02g088340.4	1996.33	-1.32575	0.337073	5.90942e-06	0.000138368
Solyc02g088600.4	841.677	-1.12724	0.288101	9.215e-06	0.00020246
Solyc02g088910.3	611.844	1.40101	0.5069	0.000170813	0.00230821
Solyc02g088953.1	31.8094	-1.40925	0.616565	0.000503047	0.00552335
Solyc02g150145.1	54.1195	-1.21529	0.290791	2.94854e-06	7.62724e-05
Solyc02g150146.1	182.227	-1.19857	0.254236	3.11746e-07	1.07352e-05
Solyc02g089160.3	842.285	-1.06703	0.412312	0.000443259	0.00498528
Solyc02g089610.2	1048.79	-1.2632	0.352772	2.25023e-05	0.000431175
Solyc02g150147.1	430.254	-1.17348	0.411826	0.00020343	0.00266446
Solyc02g089620.3	8657.34	6.01073	0.446344	2.42617e-43	7.53117e-40
Solyc02g089630.3	1683.6	9.66473	2.02426	2.72737e-09	1.55955e-07
Solyc02g089660.2	103.567	1.21028	0.409663	0.000147485	0.00203862
Solyc02g089720.3	184.902	1.42971	0.451617	5.64179e-05	0.000928716
Solyc02g089730.1	112.361	1.85047	0.552535	1.53652e-05	0.00031232
Solyc02g089780.3	29.769	1.31485	1.21775	0.00538471	0.0354451
Solyc02g089930.4	1582.49	1.56904	0.592401	0.000170431	0.00230592
Solyc02g089980.3	587.272	1.15473	0.239859	2.14639e-07	7.78614e-06
Solyc02g089990.1	110.611	1.5894	0.404082	3.11183e-06	7.92697e-05
Solyc02g090030.2	45078.9	-1.20215	0.635507	0.00158634	0.0138321
Solyc02g090110.3	433.371	1.49033	0.403804	9.57403e-06	0.000209274
Solyc02g090290.3	29.3157	1.09751	0.981494	0.00745742	0.0454154
Solyc02g090350.4	128.533	1.11428	0.469427	0.000675312	0.00697426
Solyc02g090440.3	34.2178	1.43067	0.503335	0.000133366	0.00186484
Solyc02g090540.4	316.187	2.30322	0.621858	2.87434e-06	7.47983e-05
Solyc02g090545.1	32.3203	1.30633	1.09432	0.00463024	0.0317684
Solyc02g090890.4	7276.9	-3.77644	0.429346	5.84173e-20	2.11558e-17
Solyc02g090930.3	913.509	3.24973	0.687146	4.34014e-08	1.87489e-06
Solyc02g090940.3	42.5088	1.31274	1.21069	0.00537035	0.035372
Solyc02g091000.4	197.24	2.75594	0.509144	1.12238e-09	6.98802e-08
Solyc02g091070.3	32.0674	2.07454	1.458	0.00121578	0.0111561
Solyc02g091080.2	126.718	-1.74359	0.461022	3.9801e-06	9.78321e-05
Solyc02g091590.4	9.30309	1.33282	1.13101	0.00454438	0.0313153
Solyc02g091650.4	125.483	1.21238	0.660279	0.00173579	0.0147852
Solyc02g091700.3	92.7228	1.5604	0.626283	0.000250619	0.00316073
Solyc02g091950.4	591.674	-1.12362	0.304573	1.98325e-05	0.000385802
Solyc02g091980.2	25.5557	2.4524	1.2546	0.000330419	0.00394271
Solyc02g092110.3	111.212	-1.69674	0.419393	1.55227e-06	4.4206e-05
Solyc02g092290.4	394.726	-1.04297	0.256316	5.69575e-06	0.000134233
Solyc02g092420.4	101.825	1.55546	0.561022	0.000128229	0.00180811
Solyc02g092460.3	48.8287	1.2641	0.565611	0.000712654	0.00725507
Solyc02g092580.3	1128.04	4.30901	0.822098	2.86585e-09	1.62167e-07
Solyc02g092820.4	80.9451	1.10575	0.858325	0.00562914	0.0366763
Solyc02g092860.3	99.5528	5.62306	1.03727	5.6156e-10	3.68645e-08
Solyc02g093050.3	634.674	1.41831	0.30707	2.69182e-07	9.46451e-06
Solyc02g093150.3	678.594	-1.12591	0.269869	3.53182e-06	8.8538e-05
Solyc02g093180.3	109.25	3.3373	0.789058	3.6811e-07	1.24396e-05
Solyc02g093250.3	41.2733	2.44165	1.25952	0.000343952	0.00405741
Solyc02g093280.2	37.6483	1.28203	0.862858	0.00295335	0.0224696
Solyc02g093310.3	79.839	1.53784	0.387673	3.09843e-06	7.9051e-05
Solyc02g093420.4	310.763	2.31315	1.07811	0.000247567	0.00312937
Solyc02g093480.4	105.901	1.04107	0.537138	0.00190566	0.015914
Solyc02g093610.3	255.557	1.22704	0.388991	8.45256e-05	0.00129342
Solyc02g093740.3	32.328	1.35765	0.686786	0.001035	0.00978232
Solyc02g093860.3	1208.76	1.39785	0.659692	0.000727535	0.00737342
Solyc02g094190.3	702.087	2.75135	0.350699	1.04183e-16	2.51531e-14
Solyc02g094290.1	24.5457	1.239	0.820286	0.00303611	0.0229706
Solyc02g094340.1	8.13647	-2.32907	1.35999	0.000579512	0.00617265
Solyc02g094390.3	796.744	1.78392	0.241933	3.78933e-15	7.4853e-13
Solyc03g005020.3	126.631	-1.90094	0.740245	0.000133368	0.00186484
Solyc03g005050.3	1349.93	-1.10984	0.309584	2.82083e-05	0.000523645
Solyc03g005180.1	60.3923	1.04488	0.350846	0.000172444	0.0023288
Solyc03g005330.1	36.2246	-1.3507	0.317514	1.59745e-06	4.53113e-05
Solyc03g005580.2	87.5024	1.25428	0.409674	0.000103675	0.00152214
Solyc03g005760.1	85817.5	-2.83098	0.622182	8.59937e-08	3.40977e-06
Solyc03g005770.3	71896.5	-3.20405	0.681605	4.89549e-08	2.05752e-06
Solyc03g005780.3	60537.8	-5.0504	0.857185	4.72013e-11	4.0064e-09
Solyc03g005810.4	24.943	-1.79824	0.589448	4.15349e-05	0.000720856
Solyc03g005820.3	627.935	-2.08126	0.254343	3.77695e-18	1.13985e-15
Solyc03g005960.3	1196.02	1.8842	0.276394	1.71652e-13	2.4378e-11
Solyc03g006250.2	412.428	1.58214	0.440913	1.1119e-05	0.00023827
Solyc03g006260.4	100.773	1.43954	0.346805	1.92607e-06	5.31111e-05
Solyc03g006410.3	188.225	-6.37282	1.26755	4.1634e-09	2.30195e-07
Solyc03g006430.3	806.586	-1.75467	0.231381	8.27369e-16	1.83448e-13
Solyc03g006690.1	53.3582	-1.20258	0.49774	0.000534785	0.00580147
Solyc03g006840.4	247.177	-2.27823	0.37348	1.49768e-11	1.40272e-09
Solyc03g007200.2	19.7981	1.46649	1.54438	0.00486197	0.0328678
Solyc03g007290.4	68.0419	-1.31357	0.606409	0.000757286	0.00760513
Solyc03g007370.3	1062.66	-1.57626	0.549809	9.72418e-05	0.0014423
Solyc03g007710.3	26.1959	1.80589	0.536335	1.54666e-05	0.000313502
Solyc03g007760.3	4013.75	2.44407	0.43606	3.12201e-10	2.18129e-08
Solyc03g007960.3	33.0724	-1.19209	0.837234	0.00383183	0.0274068
Solyc03g025250.4	25.6143	1.26035	0.699105	0.00170561	0.0145681
Solyc03g025350.3	124.352	4.36099	1.18462	1.8575e-06	5.14162e-05
Solyc03g025430.1	59.2605	-2.61304	0.610331	2.6562e-07	9.36956e-06
Solyc03g025460.3	17.7683	3.64767	1.5048	6.04379e-05	0.000982975
Solyc03g025710.3	571.504	-4.20485	0.624236	4.15277e-13	5.53593e-11
Solyc03g025850.3	2503.21	-1.18653	0.237622	8.45466e-08	3.35853e-06
Solyc03g026000.4	110.895	-2.37856	0.695038	7.61132e-06	0.000172098
Solyc03g026100.1	192.966	-1.07425	0.256275	3.48304e-06	8.75961e-05
Solyc03g026240.4	878.097	-1.08357	0.198212	8.88575e-09	4.53236e-07
Solyc03g026280.3	37.2518	2.63234	1.15517	0.000149019	0.00205589
Solyc03g031420.1	277.16	1.47355	0.249005	2.11818e-10	1.53933e-08
Solyc03g031830.1	121.032	1.75515	0.325621	1.88808e-09	1.10881e-07
Solyc03g031860.3	2368.42	1.78549	0.344612	5.53959e-09	2.99427e-07
Solyc03g031910.3	359.964	1.17705	0.476043	0.000491646	0.00542008
Solyc03g031940.4	776.569	-1.73016	0.736026	0.000273126	0.00338188
Solyc03g031990.4	1085.95	-2.81973	0.426273	8.48122e-13	1.02382e-10
Solyc03g032040.3	830.579	-1.06817	0.428652	0.000553169	0.00594452
Solyc03g033460.3	270.475	1.31519	0.301601	1.12203e-06	3.31708e-05
Solyc03g033795.1	127.956	1.59116	0.792274	0.000686647	0.00706113
Solyc03g033840.4	1092.76	1.93753	1.29243	0.00123317	0.0112634
Solyc03g034120.3	6.24058	2.70114	2.13696	0.000809213	0.00801796
Solyc03g034370.1	1536.83	1.27456	0.533389	0.000502833	0.00552335
Solyc03g042560.3	26.8396	1.25762	1.24989	0.00650141	0.0409594
Solyc03g043895.1	6.96893	3.81238	2.29653	0.000201622	0.00264556
Solyc03g150111.1	121.797	1.45695	0.431733	2.89109e-05	0.000533281
Solyc03g044100.4	562.67	3.65321	0.707303	5.53159e-09	2.99427e-07
Solyc03g044180.1	5.46182	3.32956	2.22509	0.000358212	0.00420054
Solyc03g044590.2	278.667	2.09914	0.868823	0.000159273	0.0021739
Solyc03g044600.2	278.005	2.75362	0.783832	5.09224e-06	0.00012186
Solyc03g044830.4	20.9075	2.53361	1.54854	0.000557107	0.00598092
Solyc03g044900.3	266.139	1.51983	0.33215	2.43218e-07	8.63544e-06
Solyc03g046270.4	336.425	-1.68252	0.374899	2.33119e-07	8.37265e-06
Solyc03g046492.1	32.4875	1.14376	0.744782	0.00342729	0.0252446
Solyc03g070380.3	44.4175	1.4873	0.678021	0.00054144	0.00585321
Solyc03g063600.4	3322.02	1.62448	0.326229	2.47183e-08	1.13313e-06
Solyc03g013160.4	198.898	2.47768	0.750703	1.09313e-05	0.000234755
Solyc03g078610.3	755.501	-1.31471	0.261018	4.84622e-08	2.04077e-06
Solyc03g078690.4	10.4794	1.16387	0.912857	0.00517464	0.0344801
Solyc03g080100.4	115.158	1.14862	1.10841	0.00760217	0.0460517
Solyc03g080110.3	7.89651	2.83059	1.49268	0.000278987	0.00342661
Solyc03g081240.3	758.798	-2.33713	0.451093	3.17713e-09	1.78849e-07
Solyc03g082530.1	15.119	1.80825	0.86077	0.000432367	0.00489064
Solyc03g082550.3	48.8831	1.13023	0.833622	0.00480778	0.0326463
Solyc03g082620.4	1600.17	-1.53751	0.506455	6.61526e-05	0.00105927
Solyc03g083090.4	4029.36	-1.33508	0.342415	6.55204e-06	0.000150975
Solyc03g083170.3	64.4456	-1.26198	0.742723	0.00206943	0.0169942
Solyc03g083250.3	2431.56	-1.32009	0.321265	3.07867e-06	7.88873e-05
Solyc03g083400.3	2544.36	2.75651	0.750692	2.94809e-06	7.62724e-05
Solyc03g083560.1	1121.59	1.50218	0.417815	1.29199e-05	0.00026994
Solyc03g083680.1	17.1651	2.14115	1.66538	0.00139096	0.0124022
Solyc03g083960.3	820.231	-2.46379	0.35482	6.11533e-14	9.62898e-12
Solyc03g093560.1	116.833	1.88595	0.662111	6.55586e-05	0.00105131
Solyc03g093610.1	391.543	5.6881	0.403608	3.86087e-47	2.09732e-43
Solyc03g093790.3	143.253	-1.77403	0.919818	0.000644578	0.00671108
Solyc03g093800.1	839.361	-2.31564	0.370681	5.9646e-12	5.91802e-10
Solyc03g094160.3	234.344	1.97676	0.553243	6.02869e-06	0.000140555
Solyc03g095370.3	211.577	2.09236	0.976579	0.000298044	0.00362001
Solyc03g095650.3	188.689	-1.47593	2.0998	0.00450154	0.031095
Solyc03g095770.3	399.018	1.82151	0.794926	0.000279981	0.00343324
Solyc03g095780.3	166.839	2.42637	0.603108	7.87267e-07	2.4403e-05
Solyc03g096190.2	8.63067	3.41788	2.28568	0.000334471	0.00397361
Solyc03g096350.3	311.169	1.4727	0.338394	7.58607e-07	2.36157e-05
Solyc03g096355.1	28.8393	1.3374	0.606812	0.000672789	0.00695194
Solyc03g096380.3	1358.48	1.26611	0.313644	4.58932e-06	0.000110801
Solyc03g096450.3	204.366	1.14043	0.175694	1.63975e-11	1.49706e-09
Solyc03g096540.3	17.6242	6.83848	1.27154	7.007e-10	4.50459e-08
Solyc03g096545.1	64.7321	5.70521	0.899325	2.17666e-12	2.38872e-10
Solyc03g096660.2	68.2684	1.28399	0.715769	0.00166793	0.0143591
Solyc03g096830.4	295.251	-1.45738	0.270043	4.56817e-09	2.51295e-07
Solyc03g097230.1	129.333	3.11446	0.525785	8.09572e-11	6.44366e-09
Solyc03g097370.4	5445.45	-1.80128	0.383948	6.68344e-08	2.71956e-06
Solyc03g097410.1	5.83499	4.58089	1.77358	2.66715e-05	0.000500904
Solyc03g097580.4	197.37	-1.51632	1.20857	0.00308282	0.0232431
Solyc03g097600.3	144.003	1.39802	0.624738	0.00056737	0.00606115
Solyc03g097690.3	132.36	-1.30265	0.389586	4.32208e-05	0.000742408
Solyc03g097750.4	139.76	2.67583	0.291055	9.08769e-22	3.87189e-19
Solyc03g097840.3	255.989	2.22797	0.970944	0.000190133	0.00252685
Solyc03g097920.1	2469.89	1.61451	0.45011	1.04377e-05	0.000225224
Solyc03g097930.3	249.951	1.03451	0.654675	0.00386598	0.0275966
Solyc03g098240.3	166.071	-1.46188	0.892308	0.00169878	0.0145383
Solyc03g098250.4	130.387	-1.20516	0.372006	6.91456e-05	0.0010953
Solyc03g098320.4	534.997	-2.20895	0.505456	1.85122e-07	6.76054e-06
Solyc03g098720.3	508.547	8.19253	1.00555	6.84197e-18	2.00904e-15
Solyc03g098730.1	245.721	3.00701	0.566754	2.34422e-09	1.36197e-07
Solyc03g098740.1	25.5958	2.45585	1.08812	0.00017547	0.00236379
Solyc03g098760.3	197.507	9.45054	1.39826	6.72916e-14	1.03701e-11
Solyc03g098780.2	4276.54	4.19399	0.985211	2.63724e-07	9.31781e-06
Solyc03g098790.3	441.572	5.64933	3.09414	4.66182e-05	0.00078953
Solyc03g098795.1	1280.53	8.59883	0.682065	4.80705e-38	8.70436e-35
Solyc03g020050.3	8.89218	4.32995	2.37101	0.000113043	0.00163318
Solyc03g020030.3	289.49	2.08698	0.72229	4.77116e-05	0.000804912
Solyc03g020010.1	32.8731	3.4319	1.04001	8.35819e-06	0.000186463
Solyc03g019650.3	2732.09	-2.74671	0.338476	1.19294e-17	3.32324e-15
Solyc03g110860.3	1138.78	-1.22426	0.490095	0.00043015	0.00487317
Solyc03g111170.3	762.685	1.32894	0.383304	2.82958e-05	0.000524607
Solyc03g111290.2	101.896	2.90463	1.20408	9.4692e-05	0.00141705
Solyc03g111300.1	14.0131	1.72508	1.82245	0.00327587	0.0243939
Solyc03g111710.3	415.087	1.02228	0.39484	0.000466619	0.00519158
Solyc03g111730.3	119.861	1.01308	0.46942	0.00125514	0.0114352
Solyc03g112010.4	273.926	1.68037	0.603381	0.000102067	0.00150157
Solyc03g112060.3	1668.36	-2.46459	0.296753	1.68587e-18	5.30903e-16
Solyc03g112100.3	99.5132	1.5195	0.851251	0.00118393	0.0109239
Solyc03g112300.3	80.135	1.03106	0.644108	0.00374532	0.0269152
Solyc03g112310.1	834.714	1.25345	0.407234	9.94132e-05	0.00146949
Solyc03g112580.3	1009.99	-2.43382	0.347308	3.78251e-14	6.22653e-12
Solyc03g112680.3	13.1317	2.57271	0.711524	3.67525e-06	9.1268e-05
Solyc03g112700.1	172.068	1.73902	0.888691	0.000633501	0.00661795
Solyc03g112960.1	149.593	1.51933	0.274691	1.74791e-09	1.04055e-07
Solyc03g112980.1	63.093	2.16081	1.01056	0.000283781	0.0034681
Solyc03g113060.3	3799.68	-2.68788	0.355908	9.27686e-16	2.01577e-13
Solyc03g113260.1	130.487	-1.63734	0.274249	8.78189e-11	6.83949e-09
Solyc03g113350.3	997.721	1.08729	0.284976	1.35475e-05	0.000281159
Solyc03g113430.3	884.415	1.10887	0.421859	0.000380884	0.00442107
Solyc03g113540.3	38.2868	1.50341	0.536491	0.000129882	0.00182666
Solyc03g113580.1	22.0883	4.19466	1.39407	1.26902e-05	0.000265906
Solyc03g113910.3	352.576	1.852	0.868559	0.000384939	0.00445005
Solyc03g113920.4	2526.49	-1.21437	0.515037	0.000595717	0.00631739
Solyc03g113940.4	41.0461	6.28946	1.51682	1.99593e-07	7.25245e-06
Solyc03g113960.4	136.469	1.86602	0.434939	3.87177e-07	1.30232e-05
Solyc03g113970.4	107.003	1.99321	0.674111	4.30732e-05	0.000741044
Solyc03g113980.3	150.291	1.36456	0.618306	0.000639382	0.00666719
Solyc03g113990.3	572.047	-1.00932	0.251802	7.24893e-06	0.000164589
Solyc03g114040.3	68.3112	-1.05946	0.325661	8.02447e-05	0.00123926
Solyc03g114080.2	25.9885	2.93772	0.783013	2.20259e-06	5.96017e-05
Solyc03g114100.1	870.714	3.0384	0.348927	1.11983e-19	3.98898e-17
Solyc03g114110.4	1384.6	-1.16471	0.227126	4.51675e-08	1.93198e-06
Solyc03g114150.3	5770.47	-1.27714	0.287636	8.79684e-07	2.68842e-05
Solyc03g114160.1	31.1823	-2.0452	0.636484	1.89254e-05	0.000371818
Solyc03g114175.1	179.825	2.63391	0.775424	7.64655e-06	0.000172536
Solyc03g114230.2	23.1763	1.61843	1.75387	0.00388986	0.0277214
Solyc03g114330.3	390.867	-1.25583	0.195178	1.72032e-11	1.55753e-09
Solyc03g114500.4	512.748	1.02678	0.424346	0.000689053	0.00707184
Solyc03g114580.4	1193.23	-1.75771	0.529416	1.94259e-05	0.00037959
Solyc03g114600.4	78.0619	1.16703	0.932431	0.00534435	0.0352986
Solyc03g114860.4	1237.34	2.15356	0.852282	0.000116592	0.00167443
Solyc03g114970.3	1480.9	-1.1757	0.121127	5.34104e-23	2.76322e-20
Solyc03g115040.4	55.9921	1.17839	0.645924	0.00188312	0.0157742
Solyc03g115380.3	222.186	1.13588	0.528567	0.00105646	0.00995918
Solyc03g115540.2	343.955	-1.02509	0.513544	0.00173671	0.0147872
Solyc03g115610.3	158.614	2.33326	0.880132	7.51024e-05	0.00117327
Solyc03g115770.3	728.584	3.72659	0.263122	7.78919e-47	3.38502e-43
Solyc03g115850.3	27.2511	1.02748	0.850049	0.00743983	0.0453592
Solyc03g115870.3	194.586	1.84263	0.422257	2.89887e-07	1.01269e-05
Solyc03g115900.4	58967.1	-3.53638	0.786264	1.21635e-07	4.6779e-06
Solyc03g115920.3	370.017	2.03523	1.1127	0.000602632	0.00637516
Solyc03g115940.4	2619.75	-2.39872	0.30507	5.80567e-17	1.45002e-14
Solyc03g115980.1	32700.6	-2.75688	0.688918	8.60124e-07	2.63978e-05
Solyc03g116160.1	414.618	-1.54196	0.351204	5.27991e-07	1.70979e-05
Solyc03g116490.1	465.861	1.53994	0.518396	7.86485e-05	0.0012172
Solyc03g116510.1	57.6013	3.89199	0.721028	1.57462e-09	9.45164e-08
Solyc03g116570.3	776.337	-1.24984	0.211056	4.36666e-10	2.94668e-08
Solyc03g116620.3	6.88352	-1.6149	1.33497	0.00288878	0.022105
Solyc03g116700.4	719.025	1.48526	0.962041	0.00195697	0.0162612
Solyc03g116890.3	185.855	4.04025	0.861652	4.64555e-08	1.9754e-06
Solyc03g117260.2	22.2884	4.12296	1.25874	6.69412e-06	0.00015376
Solyc03g117330.4	119.558	2.01145	0.519349	1.85025e-06	5.1412e-05
Solyc03g117590.3	2054.91	-1.94069	0.719385	9.20397e-05	0.00138308
Solyc03g117600.3	693.559	2.05067	0.512478	1.04982e-06	3.13775e-05
Solyc03g117660.4	210.224	1.18621	0.332999	2.72815e-05	0.000509717
Solyc03g117800.4	467.698	-1.26721	0.512792	0.00042519	0.00482956
Solyc03g117860.3	679.172	6.52942	0.958084	1.0096e-13	1.51294e-11
Solyc03g117870.3	2082.29	1.36535	0.276859	7.05484e-08	2.84934e-06
Solyc03g118160.3	55.8625	-1.79049	0.996882	0.000826485	0.00814453
Solyc03g118170.3	4962.96	-1.49703	0.233685	8.96474e-12	8.54364e-10
Solyc03g118430.3	8766.85	-1.42515	0.246212	5.44519e-10	3.58541e-08
Solyc03g118620.3	1456.86	-1.50371	0.28725	9.44772e-09	4.7631e-07
Solyc03g118630.3	245.998	-1.91826	0.350151	8.07926e-10	5.13317e-08
Solyc03g118710.3	408.566	-1.10982	0.298813	1.85792e-05	0.000367006
Solyc03g119060.3	2406.55	-1.13448	0.388655	0.000180702	0.00241619
Solyc03g119210.1	290.877	1.02052	0.481889	0.00135404	0.0121478
Solyc03g119370.2	8.90376	4.59515	1.62311	1.57471e-05	0.000318297
Solyc03g119520.4	592.294	1.70551	0.287129	8.58095e-11	6.73124e-09
Solyc03g119590.1	131.371	3.92929	1.89515	9.83083e-05	0.00145613
Solyc03g119770.4	42.054	-1.06259	0.488663	0.00112547	0.0104958
Solyc03g119860.3	2685.3	-1.26427	0.664245	0.00139517	0.0124244
Solyc03g119910.4	100.1	-1.08976	1.04054	0.00836696	0.0495653
Solyc03g119930.1	1062.32	-4.06586	0.505785	2.91668e-17	7.72885e-15
Solyc03g119950.1	173.362	-1.35197	0.404229	3.91812e-05	0.000687866
Solyc03g120020.4	919.757	-5.53154	0.573236	4.83065e-24	2.8369e-21
Solyc03g120110.3	77.6985	1.154	1.06277	0.00703672	0.0434304
Solyc03g120250.3	8.80424	-1.18377	0.721818	0.0026406	0.0206352
Solyc03g120560.3	268.409	-1.24402	0.328521	1.17978e-05	0.000250439
Solyc03g120640.3	21228.6	-1.21628	0.52487	0.000648121	0.00674152
Solyc03g120650.4	20.6406	-1.02398	0.780497	0.00633332	0.0401449
Solyc03g120800.4	14.3051	-1.81271	0.967047	0.000689317	0.00707184
Solyc03g120920.1	131.298	-4.66595	0.729518	2.6867e-12	2.87582e-10
Solyc03g121060.4	649.727	1.37803	0.464474	0.000106607	0.00155873
Solyc03g121070.3	1601.16	-1.10513	0.131149	7.94935e-18	2.27278e-15
Solyc03g121270.3	762.805	1.32902	0.178612	1.12133e-14	2.04751e-12
Solyc03g121300.2	1703.16	-1.06411	0.429523	0.000575009	0.00613974
Solyc03g121620.1	364.671	1.64178	0.299572	1.56458e-09	9.41736e-08
Solyc03g121890.1	221.971	-1.30158	0.262137	7.20839e-08	2.90596e-06
Solyc03g122120.4	438.355	1.06538	0.571644	0.00212343	0.0173133
Solyc03g122190.3	1251.34	2.92481	0.328433	1.74142e-20	6.52404e-18
Solyc03g123390.4	773.751	1.89675	0.590342	2.23311e-05	0.000428272
Solyc03g123460.4	70.4545	2.40531	0.382563	4.82416e-12	4.80845e-10
Solyc03g123500.4	2195.28	1.05073	0.277918	1.57423e-05	0.000318297
Solyc03g123620.4	1051.98	-1.32852	0.50085	0.000253086	0.00318616
Solyc03g123710.3	29.8109	-2.18044	0.52062	4.25104e-07	1.41456e-05
Solyc03g123860.4	159.371	-1.025	0.287516	3.23653e-05	0.00058385
Solyc04g005100.3	750.19	3.76741	0.46584	2.38544e-17	6.47914e-15
Solyc04g005555.1	278.444	-1.63499	0.704741	0.000331956	0.00395237
Solyc04g005610.3	60.0607	1.22563	1.47573	0.00797838	0.0478901
Solyc04g005800.3	584.796	-1.19464	0.639541	0.00168277	0.0144605
Solyc04g005810.3	25.6416	-3.31274	0.480864	1.92619e-13	2.7178e-11
Solyc04g007000.2	1198.28	3.39242	0.595221	3.25529e-10	2.25268e-08
Solyc04g007210.3	2040.42	-1.41773	0.345647	2.48249e-06	6.60246e-05
Solyc04g007290.4	133.52	-1.0251	0.710494	0.00504595	0.0338197
Solyc04g007400.4	1202.92	-1.28458	0.368384	2.90142e-05	0.000534732
Solyc04g007470.3	524.251	4.05087	0.531565	7.9398e-16	1.78919e-13
Solyc04g007500.1	517.525	-3.95581	0.432765	2.32025e-21	9.33643e-19
Solyc04g007650.4	132.967	1.23113	0.365993	4.63474e-05	0.000786168
Solyc04g007660.1	306.844	1.03969	0.301128	4.53898e-05	0.000774156
Solyc04g008040.4	2482.46	-2.07978	0.813833	0.000115532	0.00166582
Solyc04g008060.3	789.156	-1.38836	0.292109	1.56932e-07	5.86917e-06
Solyc04g008210.2	1849.93	-1.14183	0.259784	1.40754e-06	4.04556e-05
Solyc04g008260.3	737.672	-2.10381	0.510361	5.98898e-07	1.90703e-05
Solyc04g008270.4	5.3829	-2.46519	1.64513	0.000740163	0.00746779
Solyc04g008780.4	58.1163	1.01647	0.293869	4.51967e-05	0.000771469
Solyc04g008930.2	29.941	3.69202	0.736583	1.16191e-08	5.72496e-07
Solyc04g008950.4	112.036	1.06247	0.393212	0.00033949	0.00402005
Solyc04g008970.3	65.9031	1.27655	0.432482	0.000132956	0.00186235
Solyc04g009030.3	107579	-1.12746	0.707412	0.00317713	0.0238054
Solyc04g009050.4	2404.79	-1.75056	0.182471	2.01776e-23	1.06936e-20
Solyc04g009305.1	30.9297	2.13184	0.708548	3.26669e-05	0.000587112
Solyc04g009440.3	943.761	3.98031	0.84882	4.75471e-08	2.00783e-06
Solyc04g009790.4	888.351	-2.53973	0.228651	2.39665e-30	3.06334e-27
Solyc04g009820.3	109.943	-1.35504	0.380027	1.96451e-05	0.000383185
Solyc04g009910.3	31.1325	1.6904	0.690504	0.000229889	0.00294531
Solyc04g010250.3	1749.5	2.4373	0.557042	1.72066e-07	6.35856e-06
Solyc04g010285.1	75.8239	-1.68909	0.893273	0.000769361	0.00771456
Solyc04g011440.4	104.805	1.26179	0.657094	0.00135531	0.0121491
Solyc04g011480.3	8.4677	1.31968	1.50315	0.00654353	0.0411651
Solyc04g011520.3	724.007	1.31926	0.392434	3.96914e-05	0.000692735
Solyc04g011750.3	49.0933	3.73397	0.879323	3.25506e-07	1.11737e-05
Solyc04g014500.3	1038.58	1.0237	0.320019	9.6377e-05	0.00143437
Solyc04g014600.3	46.639	1.25221	1.02447	0.00483739	0.0327553
Solyc04g014640.2	5.55577	2.65125	1.98262	0.000781598	0.00780844
Solyc04g014730.4	140.068	1.09147	0.377237	0.000203967	0.00266828
Solyc04g015020.3	2701.67	1.89084	0.354496	1.91806e-09	1.12338e-07
Solyc04g015340.3	3345.66	-1.28306	0.340451	1.16168e-05	0.000247473
Solyc04g015460.4	272.039	1.91415	0.687547	7.54964e-05	0.00117765
Solyc04g015560.4	1020.07	-1.25057	0.335699	1.43553e-05	0.000295222
Solyc04g015620.3	654.682	-1.62617	0.89989	0.000983688	0.00940368
Solyc04g015750.3	37795.3	-3.6419	0.612022	7.7815e-11	6.26238e-09
Solyc04g015820.1	74.3053	2.00913	0.790518	0.000127541	0.00180074
Solyc04g015970.3	1772.32	1.98852	0.478154	5.76622e-07	1.84572e-05
Solyc04g016000.3	14.2037	6.65015	1.40711	1.74109e-08	8.29653e-07
Solyc04g016060.1	45.8468	1.13852	0.313284	2.32636e-05	0.000443805
Solyc04g016180.3	347.355	1.89429	0.453114	5.99429e-07	1.90703e-05
Solyc04g016190.1	28.6072	2.47057	1.27045	0.000332421	0.00395574
Solyc04g017640.1	9.07781	3.10543	2.22138	0.000484861	0.00535343
Solyc04g018110.1	1103.08	1.07822	0.609706	0.0025014	0.0197647
Solyc04g040220.3	132.709	1.24913	0.691926	0.00172993	0.014741
Solyc04g040190.1	2806.23	-1.06035	0.266813	7.9545e-06	0.000178005
Solyc04g040180.3	711.864	4.89167	1.12378	1.29405e-07	4.95199e-06
Solyc04g040130.1	299.476	2.588	1.29406	0.000273226	0.00338188
Solyc04g040120.1	387.11	5.53068	1.33694	2.42918e-07	8.63544e-06
Solyc04g039960.4	19.8106	3.51936	0.845514	4.70647e-07	1.54482e-05
Solyc04g025650.3	677.676	1.3545	0.552487	0.000383219	0.00443869
Solyc04g025530.3	53.465	2.645	0.538505	1.42509e-08	6.91199e-07
Solyc04g025180.4	56.1263	1.1554	0.357918	7.6957e-05	0.00119528
Solyc04g024840.3	147.71	2.36246	0.330541	1.30525e-14	2.36349e-12
Solyc04g049620.2	284.483	1.20388	0.431608	0.000225006	0.00289127
Solyc04g050470.4	1785.74	-1.09124	0.486627	0.000931027	0.00899124
Solyc04g050620.3	893.603	-1.65701	0.542469	5.10035e-05	0.000851194
Solyc04g051244.1	129.244	1.13544	0.462092	0.00054308	0.00586802
Solyc04g051690.4	104.584	1.47912	1.05394	0.00253507	0.0199661
Solyc04g051860.3	558.415	1.08782	0.147676	3.97674e-14	6.49704e-12
Solyc04g053010.1	15.3942	-1.77448	1.10108	0.00120069	0.011055
Solyc04g054190.3	7753.27	-1.52484	0.514009	8.16641e-05	0.0012585
Solyc04g054370.1	308.783	-1.85024	0.378927	2.31508e-08	1.06577e-06
Solyc04g054500.3	400.955	1.45361	1.18148	0.00349874	0.0256232
Solyc04g054950.3	127.809	1.82743	1.2741	0.00155562	0.0136079
Solyc04g054980.3	3040.11	-1.17165	0.32972	2.86753e-05	0.000530738
Solyc04g057970.3	154.689	-1.53877	0.210575	1.40383e-14	2.52097e-12
Solyc04g063200.1	27.533	3.54468	0.724363	2.07944e-08	9.65472e-07
Solyc04g064880.4	58.1707	5.16164	1.48114	2.4029e-06	6.43014e-05
Solyc04g071083.1	12.0109	2.7477	1.99524	0.000680621	0.00701243
Solyc04g150161.1	2942.2	1.52041	0.590994	0.000220843	0.00285127
Solyc04g071120.3	551.79	-1.04213	0.292138	3.17877e-05	0.000578003
Solyc04g071400.4	6.16442	2.02836	2.01394	0.00209479	0.0171377
Solyc04g071480.1	1163.92	-1.50878	0.196411	9.05635e-16	1.98773e-13
Solyc04g071770.3	31.4948	7.54679	1.33012	1.45879e-10	1.09304e-08
Solyc04g071800.3	4061.32	-4.78656	0.462368	6.66553e-27	6.29718e-24
Solyc04g071870.1	440.896	1.16947	0.382719	0.000120611	0.00172236
Solyc04g071890.3	1379.29	1.70972	0.670769	0.000176415	0.00237064
Solyc04g071900.4	1134.58	1.24746	0.580303	0.000875259	0.0085323
Solyc04g071960.3	562.014	-1.19498	0.675646	0.00203535	0.0167714
Solyc04g071980.3	282.04	1.12996	0.320947	3.36466e-05	0.000603224
Solyc04g072000.4	172.39	2.22613	0.833588	7.6885e-05	0.00119502
Solyc04g072070.3	64.5698	2.59711	1.69761	0.000626902	0.00657672
Solyc04g072700.4	16.3593	-2.26746	1.21469	0.000455543	0.00509969
Solyc04g072800.4	81.4131	1.87752	0.631203	4.66099e-05	0.00078953
Solyc04g072900.1	1612.01	1.61243	0.277837	2.6173e-10	1.86463e-08
Solyc04g074050.4	305.62	1.54598	0.542369	0.000106817	0.00155983
Solyc04g074470.1	287.476	2.99256	0.595063	9.54287e-09	4.79993e-07
Solyc04g074480.3	2586.18	1.51623	0.304911	3.56976e-08	1.56702e-06
Solyc04g074530.3	30.3195	1.6635	0.742653	0.000381281	0.00442306
Solyc04g074680.1	16.2065	1.54549	1.02413	0.00192042	0.0160249
Solyc04g074770.2	1725.78	4.86285	0.508317	1.66883e-23	9.0655e-21
Solyc04g074870.3	397.254	-1.23047	0.294071	2.80349e-06	7.32177e-05
Solyc04g074890.2	4.51335	3.55251	2.06246	0.000221733	0.00285767
Solyc04g074920.2	142.478	-2.82708	0.558091	7.266e-09	3.78616e-07
Solyc04g074960.4	176.473	1.1542	0.231215	9.13394e-08	3.589e-06
Solyc04g076060.3	1219.44	1.95413	0.566089	9.48904e-06	0.00020806
Solyc04g076200.3	1339.07	-1.30143	0.338318	8.51446e-06	0.000189172
Solyc04g076880.3	1825.85	-1.40566	0.304834	2.8935e-07	1.01245e-05
Solyc04g076970.3	35.5652	1.71668	0.836946	0.000534708	0.00580147
Solyc04g076980.3	1220.18	1.57014	0.668074	0.000340352	0.00402545
Solyc04g076990.3	2661.38	1.61849	0.617272	0.000168433	0.00228424
Solyc04g077120.4	460.424	-1.34247	0.326665	2.90995e-06	7.56343e-05
Solyc04g077230.1	642.844	2.01139	0.570294	6.83918e-06	0.000156595
Solyc04g077320.2	169.602	-1.74887	0.479606	6.50235e-06	0.000150148
Solyc04g077330.4	330.293	-1.66523	0.58881	9.33157e-05	0.00139838
Solyc04g077340.3	600.646	-2.87944	0.40567	3.2751e-14	5.60352e-12
Solyc04g077360.3	176.873	-1.48816	0.397	7.85335e-06	0.000176287
Solyc04g077380.2	100.841	-1.18239	0.756772	0.00304953	0.0230641
Solyc04g077500.4	3626.41	-2.02529	0.282115	1.03399e-14	1.93685e-12
Solyc04g077620.1	90.4034	2.42235	0.415435	8.22355e-11	6.4978e-09
Solyc04g077690.3	153.775	-1.42187	0.801426	0.00139237	0.0124097
Solyc04g077780.3	3219.37	-1.81328	0.380145	4.41778e-08	1.89711e-06
Solyc04g077810.1	17.2744	1.20768	0.903782	0.00433087	0.0301234
Solyc04g077980.1	320.963	3.05083	0.688309	1.54439e-07	5.79586e-06
Solyc04g077990.3	11.2244	-1.82549	1.08069	0.000979519	0.00936794
Solyc04g078195.1	1938.46	-1.44279	0.405175	1.65074e-05	0.000330894
Solyc04g078325.1	30.8368	4.19804	1.13983	1.98607e-06	5.43517e-05
Solyc04g078370.3	40.6528	5.58391	1.05601	1.1689e-09	7.21565e-08
Solyc04g078410.4	53.2416	2.91551	1.41387	0.000192646	0.00255245
Solyc04g078450.4	8.16347	2.19604	1.74517	0.00135934	0.0121786
Solyc04g078460.3	4946.85	4.90319	0.471485	3.61416e-27	3.73962e-24
Solyc04g078800.3	89.8733	1.42209	0.577402	0.000333725	0.00396691
Solyc04g078870.4	896.538	-1.42691	0.245758	4.86892e-10	3.25529e-08
Solyc04g078880.3	260.782	-2.69642	0.426092	4.80813e-12	4.80845e-10
Solyc04g078900.3	350.883	-1.56613	0.504667	5.20244e-05	0.0008669
Solyc04g079040.4	374.656	-1.404	0.640669	0.000619572	0.00651945
Solyc04g079240.3	155.516	5.31223	1.20876	9.21941e-08	3.61604e-06
Solyc04g079250.3	76.3294	2.4152	1.25368	0.000359522	0.00421362
Solyc04g079300.3	295.09	1.52681	0.602825	0.000239988	0.0030549
Solyc04g079360.1	40.3591	3.98655	0.913545	1.88303e-07	6.86516e-06
Solyc04g083160.2	97.5634	2.05903	1.08373	0.000511318	0.00559437
Solyc04g079660.2	158.046	1.24136	0.343684	2.12063e-05	0.000409229
Solyc04g079700.3	144.917	-2.1996	0.488902	1.02174e-07	3.97164e-06
Solyc04g079730.1	73.1878	1.94609	0.568455	1.05643e-05	0.000227505
Solyc04g079760.4	327.127	6.22933	1.22247	2.95981e-09	1.67048e-07
Solyc04g079910.4	179.784	2.93894	0.70722	4.77516e-07	1.565e-05
Solyc04g079940.3	887.641	1.28518	0.684183	0.00141427	0.0125431
Solyc04g079960.1	1794.3	-1.53846	0.468003	3.1995e-05	0.000579349
Solyc04g080310.1	198.251	1.64307	0.26241	1.37942e-11	1.30888e-09
Solyc04g080390.4	1208.7	-1.17088	0.247522	3.0703e-07	1.05896e-05
Solyc04g080500.3	31.8366	1.14568	0.816806	0.00431588	0.0300866
Solyc04g080660.4	7.629	1.74321	1.90268	0.00322373	0.0240799
Solyc04g080740.1	631.062	1.84781	0.139922	1.39385e-41	3.36523e-38
Solyc04g080820.2	927.448	3.57626	0.344258	1.35418e-26	1.22604e-23
Solyc04g081020.3	104.679	1.97135	0.418103	4.40938e-08	1.89711e-06
Solyc04g081490.3	10578.5	-1.46178	0.299518	6.73568e-08	2.73059e-06
Solyc04g081630.2	4.28543	1.96067	2.14213	0.00234575	0.0187393
Solyc04g081970.3	6937.82	-1.02565	0.50281	0.00158407	0.0138234
Solyc04g082030.1	1566.16	1.97841	0.412842	2.96839e-08	1.33265e-06
Solyc04g082120.3	131.319	1.16905	0.857769	0.00442973	0.0306931
Solyc04g082140.3	4026.61	1.01089	0.425687	0.000778898	0.00778687
Solyc04g082250.3	15668	-1.06034	0.456274	0.000816358	0.00805935
Solyc04g082280.3	285.06	2.37544	0.637948	2.595e-06	6.82649e-05
Solyc04g082290.4	473.763	-1.33083	0.370916	1.92271e-05	0.000376723
Solyc04g082480.3	1390.61	1.24905	0.300991	3.08631e-06	7.899e-05
Solyc04g082730.2	32.2137	-1.88651	0.469818	1.22513e-06	3.57326e-05
Solyc04g082740.4	229.418	-1.13147	0.422321	0.000327238	0.0039112
Solyc04g082810.4	24.1619	1.8464	0.927217	0.000522656	0.00568978
Solyc04g082830.3	43.103	3.21686	0.925131	5.2744e-06	0.000125666
Solyc04g082930.3	275.141	-1.30179	0.593192	0.000728016	0.00737486
Solyc04g082960.1	60.5164	1.74346	0.868023	0.000566148	0.00605107
Solyc05g005000.4	481.351	-1.26877	0.237072	1.06784e-08	5.30964e-07
Solyc05g005020.4	8504.3	-1.02856	0.154463	6.78544e-12	6.55293e-10
Solyc05g005060.3	46.5308	2.14333	0.588109	3.95005e-06	9.75349e-05
Solyc05g005550.4	15.7414	-1.52787	0.808942	0.000954249	0.00917472
Solyc05g005670.1	64.3282	-1.84963	0.543989	1.29923e-05	0.000271191
Solyc05g005700.4	292.608	1.74496	0.549406	3.1009e-05	0.000566213
Solyc05g005810.4	97.0744	1.5409	0.377481	1.94994e-06	5.36039e-05
Solyc05g005870.3	819.836	-4.8291	1.15627	2.68428e-07	9.45327e-06
Solyc05g005910.4	54.584	-1.86533	0.734848	0.000149206	0.00205717
Solyc05g006160.4	151.077	-1.11686	0.469359	0.000664047	0.00689396
Solyc05g006220.3	228.917	2.47487	0.396254	6.61917e-12	6.42089e-10
Solyc05g006870.3	14.1792	1.83819	1.19567	0.00128206	0.0116414
Solyc05g006980.3	161.164	-1.11938	0.357577	0.000105709	0.00155095
Solyc05g007410.1	17.3233	-1.0775	0.846208	0.00608405	0.0390332
Solyc05g007640.3	37.779	1.50706	1.01625	0.00212001	0.0172984
Solyc05g007880.4	662.355	2.19467	0.27466	1.81195e-17	4.98379e-15
Solyc05g007950.4	24.7708	1.29924	1.18411	0.00539397	0.0354953
Solyc05g007980.3	2023.27	1.5595	0.212631	1.06402e-14	1.95933e-12
Solyc05g008105.1	658.45	1.18269	0.376983	9.50264e-05	0.00141913
Solyc05g008120.4	147.402	-4.08187	0.488028	1.96288e-18	6.09306e-16
Solyc05g008130.4	205.754	-1.22175	0.334313	1.91299e-05	0.000375496
Solyc05g008140.4	232.739	1.00566	0.43049	0.000855822	0.00837288
Solyc05g008220.4	50.1895	2.48227	1.24281	0.000296808	0.00360701
Solyc05g008290.4	1012.84	-1.80184	0.612059	5.60139e-05	0.000924166
Solyc05g008450.3	4811.86	-1.0959	0.354402	0.000120608	0.00172236
Solyc05g008820.4	124.546	1.45901	1.00569	0.00240037	0.0191053
Solyc05g008920.3	843.122	-1.47115	0.287407	1.94401e-08	9.12886e-07
Solyc05g008990.3	230.232	1.59195	0.472268	2.22604e-05	0.000427293
Solyc05g009010.1	206.916	1.44062	0.54325	0.000209003	0.00272759
Solyc05g009340.1	101.771	2.84908	0.704388	7.33321e-07	2.29933e-05
Solyc05g009420.1	282.9	2.77422	0.571236	1.99287e-08	9.31248e-07
Solyc05g009470.4	6824.41	-1.34975	0.740893	0.0014206	0.0125839
Solyc05g009500.3	238.862	-2.8568	0.409136	7.21507e-14	1.10406e-11
Solyc05g009610.1	225.752	2.11933	1.38291	0.000967788	0.00927634
Solyc05g009790.1	1845.5	2.04076	0.422343	2.25097e-08	1.03846e-06
Solyc05g009950.3	215.46	1.74904	0.607771	7.2259e-05	0.00113694
Solyc05g010180.4	1147.12	-1.06021	0.521288	0.00151796	0.0133268
Solyc05g010240.4	1334.63	-1.8544	0.69375	0.000107984	0.00157264
Solyc05g010340.3	615.593	-1.01304	0.502796	0.00170252	0.0145567
Solyc05g010590.4	1503.19	-1.33815	0.254183	1.38322e-08	6.73899e-07
Solyc05g010710.3	59.7897	-1.40987	0.337179	1.84092e-06	5.12181e-05
Solyc05g012110.4	1023.63	-1.71824	0.257711	7.35396e-13	8.9772e-11
Solyc05g012325.1	484.794	1.48752	0.207899	5.22589e-14	8.41136e-12
Solyc05g012580.1	7871.25	-1.65725	0.201164	5.78914e-18	1.72318e-15
Solyc05g012820.2	13.1151	1.708	1.11055	0.00148575	0.0131022
Solyc05g012850.3	173.94	1.28069	0.730192	0.00180948	0.0152811
Solyc05g012900.4	32.2825	1.0132	0.531577	0.00213066	0.0173293
Solyc05g013480.4	2065.85	-1.56846	0.292174	3.69678e-09	2.05441e-07
Solyc05g013560.3	992.896	-2.08536	0.355597	6.74034e-11	5.52682e-09
Solyc05g013750.3	1365.15	2.21165	0.745275	3.46557e-05	0.000618253
Solyc05g013960.3	1635.13	-1.00803	0.240125	3.56194e-06	8.91287e-05
Solyc05g014000.4	3838.7	-1.21306	0.652877	0.00166201	0.0143207
Solyc05g014300.1	43.192	2.89474	1.65225	0.000342815	0.00404619
Solyc05g014360.1	17.4114	-1.23541	0.582289	0.000946225	0.00911775
Solyc05g014505.1	40.1504	-1.31248	0.324715	4.0574e-06	9.95069e-05
Solyc05g014700.3	88.4847	-1.51189	0.30992	5.81868e-08	2.39458e-06
Solyc05g015150.3	624.023	-1.38733	0.244396	1.19184e-09	7.30797e-08
Solyc05g150116.1	154.495	-2.47865	0.507973	1.56715e-08	7.53378e-07
Solyc05g015800.3	88.8531	4.06652	1.08169	1.64631e-06	4.64502e-05
Solyc05g015840.3	350.315	1.82589	0.472262	2.47481e-06	6.5901e-05
Solyc05g015850.4	36.7163	3.06839	0.885139	5.62446e-06	0.000132986
Solyc05g016343.1	4.85434	-1.61484	1.70166	0.00385782	0.0275564
Solyc05g018050.1	30.8792	2.54881	0.6927	2.93374e-06	7.61616e-05
Solyc05g018403.1	60.8991	-1.77981	0.346565	7.17681e-09	3.74867e-07
Solyc05g018413.1	36.5019	-1.39258	0.652162	0.000709297	0.00722565
Solyc05g018560.1	25.794	1.04459	0.77498	0.00572599	0.0372483
Solyc05g021245.1	7.64764	-2.23399	2.41119	0.00160636	0.013973
Solyc05g023995.1	260.048	3.19495	0.47824	7.45721e-13	9.05239e-11
Solyc05g024160.3	183.182	-1.34913	0.438719	8.43851e-05	0.00129228
Solyc05g024370.1	13.117	2.15128	0.708647	2.97124e-05	0.000545749
Solyc05g025820.4	37.5805	1.88799	0.622653	3.89732e-05	0.000685152
Solyc05g025890.3	244.918	-1.09193	0.392003	0.000266932	0.00332008
Solyc05g025985.1	37.8952	6.97686	1.65724	1.39697e-07	5.29753e-06
Solyc05g026460.1	143.928	1.30802	0.272749	1.61615e-07	6.03389e-06
Solyc05g032670.3	348.93	-1.06214	0.240228	1.40231e-06	4.03588e-05
Solyc05g039950.2	30.2673	2.67218	0.641614	4.39881e-07	1.45926e-05
Solyc05g041440.4	30.2011	1.86698	0.617706	4.11495e-05	0.000715311
Solyc05g041470.2	28.7364	1.08263	0.568399	0.00190013	0.0158738
Solyc05g041540.4	39.4514	2.98457	1.66663	0.00030003	0.00364007
Solyc05g043330.3	435.631	-2.60079	0.729816	4.39233e-06	0.000106877
Solyc05g046020.3	98.3167	1.36236	1.5866	0.00611461	0.0391815
Solyc05g047590.4	777.972	-2.60899	0.412637	4.56716e-12	4.59444e-10
Solyc05g047680.4	499.586	1.1229	1.04478	0.0075672	0.0459038
Solyc05g049990.4	384.753	1.88559	0.191714	1.31755e-24	8.17973e-22
Solyc05g050280.3	2447.13	1.52015	0.505426	7.37175e-05	0.00115404
Solyc05g050350.2	168.118	4.15405	1.05953	9.24308e-07	2.81293e-05
Solyc05g050560.1	460.961	1.1313	0.155192	6.33084e-14	9.82592e-12
Solyc05g050800.3	1535.96	1.12682	0.385113	0.000179386	0.00240017
Solyc05g050830.3	132.965	-1.16476	0.270902	2.00627e-06	5.47667e-05
Solyc05g051180.3	26.581	5.90137	1.66202	1.55599e-06	4.4254e-05
Solyc05g051200.1	289.235	1.74763	0.457709	3.44087e-06	8.67364e-05
Solyc05g051270.3	30.7668	1.35358	0.652247	0.000854442	0.00836314
Solyc05g051400.4	532.573	1.21474	0.179905	2.31838e-12	2.53146e-10
Solyc05g051460.3	269.577	1.30474	0.444964	0.000133019	0.00186235
Solyc05g051480.2	23.0419	3.26723	0.8736	2.23233e-06	6.01814e-05
Solyc05g051570.3	163.985	2.07594	0.550321	2.5751e-06	6.79057e-05
Solyc05g051580.3	244.862	-3.61431	0.595504	3.86389e-11	3.30546e-09
Solyc05g051680.4	582.926	-1.06898	0.255437	3.59531e-06	8.959e-05
Solyc05g051700.3	1786.03	-1.01067	0.257798	9.93594e-06	0.000215898
Solyc05g051800.3	162.729	1.07597	0.483141	0.000985279	0.00941475
Solyc05g051850.3	3606	-1.66338	0.369843	2.34154e-07	8.38211e-06
Solyc05g051970.4	8.07197	1.47653	1.08044	0.0027104	0.0210713
Solyc05g052040.1	1135.4	1.91056	0.323475	6.48147e-11	5.35498e-09
Solyc05g052050.1	1093.07	2.89039	0.567808	6.64529e-09	3.50475e-07
Solyc05g052280.3	121.373	2.81838	1.28614	0.000158968	0.0021711
Solyc05g052410.3	44.5389	-2.26368	0.435088	2.82498e-09	1.60271e-07
Solyc05g052420.3	11.494	5.5124	1.59628	2.32081e-06	6.23347e-05
Solyc05g052650.2	13.5227	1.26484	1.53228	0.00740694	0.0451967
Solyc05g052670.1	229.414	1.60636	1.05824	0.00174588	0.0148537
Solyc05g052680.1	73.1097	1.70612	1.75507	0.00332096	0.0246621
Solyc05g052820.3	256.43	-1.72591	0.29951	2.36798e-10	1.69815e-08
Solyc05g052980.4	1272.91	-1.81915	0.284287	3.40234e-12	3.52045e-10
Solyc05g053090.2	207.449	1.51738	0.531536	0.000110953	0.00160726
Solyc05g053180.3	64.479	1.5285	0.864778	0.00120969	0.0111096
Solyc05g053400.3	196.72	-1.9245	0.53767	6.28973e-06	0.000146062
Solyc05g053410.4	521.87	-1.56056	0.323831	6.72062e-08	2.72958e-06
Solyc05g053600.3	703.456	1.62327	1.14257	0.00203133	0.0167551
Solyc05g053610.2	5.92598	2.38072	2.1341	0.00128468	0.0116604
Solyc05g053850.3	695.248	1.92069	0.525584	4.80695e-06	0.000115415
Solyc05g053930.4	891.497	1.11718	0.263395	2.72547e-06	7.12657e-05
Solyc05g054090.3	338.872	2.32928	0.843128	5.6397e-05	0.000928716
Solyc05g054350.3	2052.22	-1.59514	0.844815	0.000871718	0.00850159
Solyc05g054390.4	1431.56	1.06792	0.447679	0.000704342	0.00719203
Solyc05g054490.3	2067.74	-1.25341	0.162435	1.7362e-15	3.62748e-13
Solyc05g054650.1	7.79941	4.16194	1.74786	4.92243e-05	0.000826579
Solyc05g054890.4	67.2011	2.15362	1.40639	0.000938031	0.00905084
Solyc05g055030.2	4.31015	1.42192	1.90747	0.00534427	0.0352986
Solyc05g055220.1	36.0816	1.0882	0.820262	0.00545897	0.0358263
Solyc05g055330.3	1175.97	-2.57299	0.563494	7.32681e-08	2.94823e-06
Solyc05g055660.3	19.557	6.70428	1.35906	6.62139e-09	3.50064e-07
Solyc05g055910.4	493.952	1.10393	0.635271	0.00253414	0.0199661
Solyc05g056050.3	21651	-3.44868	0.699018	1.72136e-08	8.23862e-07
Solyc05g056060.4	32487.9	-2.52873	0.55501	7.59193e-08	3.04363e-06
Solyc05g056300.4	5202.02	-2.56481	0.364489	3.5267e-14	5.92555e-12
Solyc05g056350.3	2232.92	-1.1637	0.215035	1.01838e-08	5.09872e-07
Solyc05g056430.3	31.8473	-1.32357	0.503844	0.000271	0.00336489
Solyc05g056520.4	915.714	-1.72843	0.480979	8.152e-06	0.00018205
Solyc06g005070.3	266.463	1.28281	0.728939	0.00178294	0.015098
Solyc06g005410.3	165.106	-1.19943	0.230828	2.93326e-08	1.3196e-06
Solyc06g005500.4	1948.02	1.18516	0.536496	0.000858783	0.00839806
Solyc06g005890.3	871.316	1.2717	0.397238	6.87766e-05	0.00109243
Solyc06g005910.4	97.3794	-1.93323	0.543304	6.70644e-06	0.00015388
Solyc06g005940.3	3900.36	1.26841	0.260767	1.29674e-07	4.95199e-06
Solyc06g006028.1	15.0576	-1.61338	0.804118	0.000669187	0.00693077
Solyc06g006080.3	18207.2	-2.61777	0.352693	2.25988e-15	4.63253e-13
Solyc06g007170.4	890.154	2.50257	0.384653	1.25549e-12	1.42087e-10
Solyc06g007370.1	279.145	-1.03274	0.391984	0.000413537	0.00471693
Solyc06g007440.4	500.186	-3.65387	0.622146	1.22008e-10	9.20526e-09
Solyc06g007970.3	24.9841	2.1153	0.89523	0.000177998	0.00238508
Solyc06g007980.4	4272.05	-1.1022	0.214201	4.66982e-08	1.98185e-06
Solyc06g008030.3	2313.36	-1.41113	0.486879	0.000119819	0.00171399
Solyc06g008270.2	78.7185	1.67736	1.04678	0.0013684	0.0122312
Solyc06g008870.2	797.947	1.36014	0.74975	0.00141816	0.0125674
Solyc06g008890.4	184.823	1.65292	0.318553	7.56405e-09	3.92266e-07
Solyc06g008920.3	656.164	1.35942	0.350027	6.54674e-06	0.000150975
Solyc06g008990.1	3.68129	1.82438	1.96039	0.00285001	0.0219369
Solyc06g009020.2	2647.81	1.35953	0.295269	3.41187e-07	1.16567e-05
Solyc06g009140.3	1413.37	5.20264	0.746187	3.63819e-14	6.03468e-12
Solyc06g009290.4	1300.24	2.14735	0.541933	1.13425e-06	3.34865e-05
Solyc06g009900.3	6.95208	1.33959	1.01984	0.00362645	0.0262693
Solyc06g011350.3	124.329	3.10526	0.769407	7.76445e-07	2.4102e-05
Solyc06g019170.3	578.683	-2.289	1.05286	0.000237089	0.00302686
Solyc06g030470.4	290.209	1.00748	0.214026	4.24481e-07	1.41456e-05
Solyc06g033920.1	6.37627	1.28638	1.51903	0.00705936	0.0435157
Solyc06g034370.1	16.4309	2.07386	1.25732	0.000820269	0.00808695
Solyc06g035520.3	40.7932	-3.15959	0.868157	3.17379e-06	8.05645e-05
Solyc06g035530.3	35.7313	-3.24611	1.46747	0.000116459	0.00167364
Solyc06g035960.3	427.157	3.26905	0.919982	4.10918e-06	0.00010055
Solyc06g036110.1	269.97	1.5967	0.562324	0.000100973	0.00148648
Solyc06g036310.3	646.373	1.28635	0.475774	0.000241114	0.00306384
Solyc06g048570.3	363.59	1.45458	0.441133	3.66888e-05	0.000650253
Solyc06g048700.1	12.319	1.56093	1.10891	0.00225225	0.0181189
Solyc06g048820.1	2139.38	1.1552	0.650235	0.00214897	0.0174235
Solyc06g049020.1	180.303	1.26488	0.45666	0.000213373	0.00277462
Solyc06g050130.3	374.188	-1.49203	0.330337	3.45898e-07	1.17438e-05
Solyc06g050500.2	292.312	2.43103	0.608333	8.78374e-07	2.6882e-05
Solyc06g050520.3	14.1206	-2.49203	0.970732	8.38917e-05	0.00128826
Solyc06g050800.4	64.5998	-1.93343	0.575463	1.32914e-05	0.000276638
Solyc06g050890.1	105.698	-1.23754	0.460445	0.000271868	0.00337182
Solyc06g051080.4	3078.55	-1.34067	0.42092	6.33991e-05	0.001025
Solyc06g051140.4	52.5429	-2.55964	1.62366	0.000601469	0.00636906
Solyc06g051190.3	61.0324	1.90715	0.487277	1.79787e-06	5.02132e-05
Solyc06g051250.1	107.948	-2.19373	0.39049	2.77509e-10	1.96238e-08
Solyc06g051540.4	223.771	1.17785	0.310088	1.27332e-05	0.000266551
Solyc06g051620.3	120.223	1.04976	0.416348	0.000529476	0.00574962
Solyc06g051940.4	219.175	-2.04663	1.32016	0.00100786	0.0095727
Solyc06g052050.4	63.6415	-1.71294	0.640462	0.000129002	0.00181777
Solyc06g053140.3	4182.58	-1.54674	0.549211	0.000116445	0.00167364
Solyc06g053610.3	78.2976	1.84769	0.408267	1.35329e-07	5.14984e-06
Solyc06g053710.3	829.953	3.22032	0.485449	1.03134e-12	1.20735e-10
Solyc06g053830.3	344.195	-1.46733	0.289489	2.55191e-08	1.16248e-06
Solyc06g053840.3	1176.33	-1.2061	0.182711	6.6162e-12	6.42089e-10
Solyc06g053980.3	869.701	-2.08268	0.237531	2.44138e-20	8.99131e-18
Solyc06g054010.3	420.296	-1.15719	0.258666	9.85224e-07	2.9692e-05
Solyc06g054130.1	58.285	-1.59933	0.632149	0.000215991	0.00280195
Solyc06g054220.2	107.394	2.27237	0.412278	5.0703e-10	3.34871e-08
Solyc06g054250.4	1181.53	-1.25172	0.21472	7.52591e-10	4.82391e-08
Solyc06g054260.1	47132.9	-1.56467	0.520688	6.8583e-05	0.00109015
Solyc06g054370.2	21.656	-3.37078	0.758258	1.52546e-07	5.74422e-06
Solyc06g054490.3	365.113	1.04267	0.506711	0.00148556	0.0131022
Solyc06g059740.4	36.9524	1.13952	0.959078	0.00620742	0.0395524
Solyc06g059870.1	1761.33	3.61775	0.535564	4.93563e-13	6.49978e-11
Solyc06g060140.4	521.071	-1.59075	0.343501	1.52799e-07	5.74422e-06
Solyc06g060230.3	974.076	1.86928	0.403121	7.61764e-08	3.04832e-06
Solyc06g060300.1	66.9575	1.49477	0.324617	2.28951e-07	8.25514e-06
Solyc06g060310.3	3155.92	-3.53268	0.54222	2.4154e-12	2.59823e-10
Solyc06g060630.1	96.5882	-1.83709	0.77143	0.000223847	0.00287979
Solyc06g060640.1	1761.91	-2.86841	0.910004	1.51767e-05	0.000309613
Solyc06g060830.3	262.835	-1.49811	0.571292	0.000203601	0.00266508
Solyc06g061170.3	172.923	1.05466	0.408862	0.000459296	0.00513377
Solyc06g061230.3	525	2.48059	0.537851	5.78219e-08	2.38982e-06
Solyc06g062330.3	125.111	2.02501	0.688199	4.34761e-05	0.000745614
Solyc06g062340.3	52.5518	2.10046	0.629607	1.20882e-05	0.000255014
Solyc06g062370.4	300.996	3.7108	0.93675	9.45315e-07	2.86208e-05
Solyc06g062430.3	755.605	2.87611	1.39921	0.00020036	0.00263218
Solyc06g062660.4	1398.57	1.11906	0.412893	0.000309166	0.00373423
Solyc06g062680.3	54.0402	-1.66096	0.426272	3.04528e-06	7.84016e-05
Solyc06g062920.3	24.2887	2.35544	1.13459	0.000277821	0.00341639
Solyc06g063060.3	154.822	4.0302	1.04194	1.16577e-06	3.42773e-05
Solyc06g063180.3	647.16	2.22959	0.559833	9.91e-07	2.97423e-05
Solyc06g063190.3	542.914	2.13052	0.564925	2.46524e-06	6.57267e-05
Solyc06g063210.3	307.539	1.15253	0.90923	0.00534459	0.0352986
Solyc06g063370.3	109844	-2.04049	0.82264	0.000143802	0.0019915
Solyc06g064450.3	478.208	-1.30209	0.225309	8.67677e-10	5.49672e-08
Solyc06g064900.3	43.1718	3.2527	2.29667	0.000419472	0.00477961
Solyc06g065010.4	33.8052	2.03889	1.90102	0.00198103	0.0164132
Solyc06g065060.1	12.3497	3.55171	2.44496	0.000315853	0.00380442
Solyc06g065190.1	446.319	1.44788	0.318378	3.41916e-07	1.16633e-05
Solyc06g065380.4	340.282	-1.78574	0.949501	0.000701376	0.00716511
Solyc06g065530.4	81.7715	2.52963	0.430878	6.94809e-11	5.67575e-09
Solyc06g065650.3	860.419	-1.55493	0.291469	4.64435e-09	2.53561e-07
Solyc06g066240.4	86.502	1.24682	0.715809	0.00195928	0.016268
Solyc06g066370.4	1713.55	1.01577	0.589884	0.00305889	0.0231188
Solyc06g066530.1	170.661	-1.06201	0.811407	0.00591115	0.0381477
Solyc06g066630.1	58.8675	1.24166	0.507524	0.000468792	0.00521043
Solyc06g067980.3	19.2953	-3.39743	1.47297	8.82975e-05	0.00134263
Solyc06g068460.3	1159.39	1.30449	0.36241	1.95481e-05	0.000381636
Solyc06g068470.3	101.558	1.14474	0.334167	4.40737e-05	0.000755266
Solyc06g068500.3	504.065	-1.13929	0.807584	0.00430549	0.0300431
Solyc06g068620.3	319.545	-3.41218	0.443395	5.58374e-16	1.27715e-13
Solyc06g068950.4	1412.64	-2.67733	0.362113	3.01367e-15	6.06334e-13
Solyc06g068980.4	1597.26	1.20784	0.177199	1.52048e-12	1.70301e-10
Solyc06g068990.4	346.574	-1.73168	0.539762	2.87276e-05	0.000530802
Solyc06g069040.4	91.6145	1.54522	0.960243	0.0015983	0.0139196
Solyc06g069060.1	166.536	2.67231	0.92013	3.24048e-05	0.00058385
Solyc06g069120.3	3444.57	1.12704	0.246857	6.97165e-07	2.19546e-05
Solyc06g069150.1	188.185	-2.29792	0.883503	8.72222e-05	0.00132721
Solyc06g150130.1	2320.67	-1.94939	0.201407	5.52893e-24	3.16153e-21
Solyc06g069400.4	407.09	1.00005	0.507991	0.00191334	0.0159719
Solyc06g069420.3	404.955	-1.44065	0.447365	4.72738e-05	0.000798597
Solyc06g069430.3	476.812	-1.51763	0.390628	4.44652e-06	0.000108074
Solyc06g069565.2	80.2742	1.29312	0.423377	9.8794e-05	0.00146133
Solyc06g069600.3	258.098	-1.08781	0.658291	0.00306373	0.0231312
Solyc06g069650.4	37.2073	7.04186	1.69452	1.67485e-07	6.22295e-06
Solyc06g069730.3	14822.8	-4.24359	1.10625	1.18525e-06	3.47093e-05
Solyc06g069760.3	1311.86	-2.50395	0.304058	3.18464e-18	9.74634e-16
Solyc06g069880.1	597.61	-1.45193	0.694206	0.000707435	0.00721683
Solyc06g070900.3	457.228	-2.70645	0.606765	1.2343e-07	4.73855e-06
Solyc06g071290.3	1963.49	-1.33661	0.375974	2.11209e-05	0.000407943
Solyc06g071320.3	320.383	-1.15855	0.403542	0.000197142	0.00260249
Solyc06g071580.3	424.89	1.33398	0.331551	4.13889e-06	0.000101163
Solyc06g071820.3	2157.99	-2.75471	0.583228	3.74462e-08	1.6306e-06
Solyc06g071920.4	7234.44	-1.40882	0.351054	3.58561e-06	8.94508e-05
Solyc06g071930.1	33.5771	-1.45758	0.729052	0.000846682	0.00830215
Solyc06g072330.3	132.302	1.9081	1.00243	0.000587465	0.00624512
Solyc06g072430.3	165.082	-1.77295	0.300752	9.37366e-11	7.19719e-09
Solyc06g072550.3	108.95	-1.01822	0.433605	0.000819214	0.00808388
Solyc06g072650.1	24.3765	2.43131	1.10627	0.000202999	0.00266202
Solyc06g072710.3	2992.41	-2.53508	0.648852	1.24187e-06	3.61724e-05
Solyc06g072840.3	162.369	1.01648	0.669487	0.00448083	0.0309879
Solyc06g072845.1	225.716	1.35804	0.979684	0.00311705	0.0234226
Solyc06g073290.1	3796.34	-1.45514	0.78181	0.00111884	0.0104429
Solyc06g073720.3	2950.33	1.03998	0.408024	0.000502689	0.00552335
Solyc06g074090.3	1124.14	1.07868	0.4317	0.000536911	0.00581872
Solyc06g074140.1	20.8573	5.08352	2.4889	5.2132e-05	0.000867363
Solyc06g074200.4	40246.1	-2.59371	0.815423	1.52155e-05	0.000309857
Solyc06g074260.4	1456.93	-2.72235	0.421373	2.10699e-12	2.33586e-10
Solyc06g074420.1	80.4284	3.87184	1.17128	6.90749e-06	0.000157826
Solyc06g074500.2	118.13	-1.52272	0.338546	3.44745e-07	1.17229e-05
Solyc06g074510.4	1196.13	-1.10316	0.633466	0.00251964	0.0198943
Solyc06g074530.1	350.7	1.85451	0.181809	3.48996e-26	2.80864e-23
Solyc06g074750.1	67.3505	1.14626	0.442158	0.000392505	0.00452213
Solyc06g074870.3	63.9588	-1.75066	0.7849	0.000348682	0.00410429
Solyc06g074880.1	10.8756	-2.15498	1.42279	0.000963844	0.0092506
Solyc06g075090.4	1028.04	3.13206	0.332532	1.88211e-22	8.70136e-20
Solyc06g075100.3	8.45601	5.19602	1.57554	3.96475e-06	9.77866e-05
Solyc06g075170.1	87.918	-2.12138	0.969769	0.000263396	0.00328173
Solyc06g075190.1	335.972	1.1803	0.317044	1.63707e-05	0.000328761
Solyc06g075360.3	224.931	-1.15566	0.452759	0.000424215	0.00482606
Solyc06g075460.4	220.746	-2.12068	0.513769	5.76762e-07	1.84572e-05
Solyc06g075480.4	15.652	1.52581	1.55825	0.00432431	0.0300978
Solyc06g075550.3	204.665	-1.83362	0.491388	4.10397e-06	0.000100536
Solyc06g076020.3	255.416	1.73244	0.576751	5.22711e-05	0.000869012
Solyc06g076070.1	77.6501	1.87328	0.894404	0.000408288	0.00467669
Solyc06g076160.4	20.0015	1.26242	1.02688	0.00470344	0.0321589
Solyc06g076230.1	172.195	-1.1605	0.319818	2.2964e-05	0.00043886
Solyc06g076240.1	84.731	-1.43296	0.248711	6.20642e-10	4.02565e-08
Solyc06g076400.3	682.736	-2.71632	0.548938	1.23122e-08	6.02549e-07
Solyc06g076470.3	871.964	-2.43662	0.45579	1.33195e-09	8.10697e-08
Solyc06g076560.2	49.9074	1.00742	0.484111	0.00149355	0.01316
Solyc06g076570.4	482.92	-2.06666	0.499617	5.82442e-07	1.86116e-05
Solyc06g076590.3	476.297	1.19441	0.267115	9.26204e-07	2.81475e-05
Solyc06g082010.4	2365.97	1.15996	0.621547	0.00179277	0.0151747
Solyc06g082410.1	69.0172	-4.39628	0.727645	3.05436e-11	2.65473e-09
Solyc06g150137.1	972.245	1.8482	0.468962	1.76821e-06	4.95121e-05
Solyc06g082590.1	414.483	1.14098	0.619358	0.00194179	0.0161598
Solyc06g082595.1	1742.81	-1.06734	0.160314	6.36447e-12	6.22944e-10
Solyc06g082910.3	2416.2	-1.04024	0.187761	6.34633e-09	3.3634e-07
Solyc06g082940.3	36627.9	-1.37688	0.544454	0.000310053	0.00374285
Solyc06g082950.4	23412.5	-1.85724	0.646956	6.38415e-05	0.00103062
Solyc06g083070.3	4797.09	-1.01005	0.25736	9.78936e-06	0.000213353
Solyc06g083130.4	39.4338	2.78285	0.775191	3.91211e-06	9.67079e-05
Solyc06g083270.3	169.671	1.21698	0.429674	0.000198276	0.00261588
Solyc06g150138.1	81.6544	1.26503	0.364844	3.19856e-05	0.000579349
Solyc06g083650.3	1384.1	-2.94834	0.459513	3.4948e-12	3.59898e-10
Solyc06g083680.3	10261.5	-1.37217	0.56365	0.000386509	0.00446252
Solyc06g083700.4	18.2901	-4.29776	1.21922	3.07377e-06	7.88548e-05
Solyc06g083850.4	45.9029	1.41659	0.475695	9.64792e-05	0.00143491
Solyc06g083860.2	208.608	1.46733	0.636369	0.000438973	0.00494733
Solyc06g083900.3	105.438	4.59994	1.0442	1.1966e-07	4.61008e-06
Solyc06g084140.4	1791.83	-1.54422	0.411736	6.84716e-06	0.000156613
Solyc06g084320.1	157.555	-1.32045	0.696368	0.00128897	0.0116804
Solyc07g005100.4	214.327	1.35618	0.470162	0.000137031	0.00190507
Solyc07g005110.4	28.4814	1.97452	1.63118	0.00184948	0.0155404
Solyc07g005130.3	327.913	1.06291	0.341963	0.000119695	0.00171334
Solyc07g005170.3	17.8079	-1.49996	0.632107	0.000359931	0.00421615
Solyc07g005390.3	6587.58	-1.89668	0.414341	9.67641e-08	3.77484e-06
Solyc07g005930.4	901.009	-1.09764	0.31738	4.23026e-05	0.000729989
Solyc07g006160.3	2284.03	1.0606	0.173973	2.39968e-10	1.71522e-08
Solyc07g006360.1	352.587	-1.17018	0.350102	5.43642e-05	0.000902429
Solyc07g006370.1	804.504	4.40835	0.581671	7.98709e-16	1.78919e-13
Solyc07g006380.3	10.1691	1.79501	1.50752	0.00235468	0.0188037
Solyc07g006550.2	150.597	-2.37816	0.752324	1.76538e-05	0.000351281
Solyc07g006560.3	98.0165	3.80955	0.929613	5.59503e-07	1.8011e-05
Solyc07g006570.4	289.097	4.00556	0.46288	1.75048e-19	6.13487e-17
Solyc07g006620.4	1028.1	-3.17076	0.440261	1.9974e-14	3.47211e-12
Solyc07g006630.4	2136.66	-3.53983	0.272361	6.73184e-40	1.32978e-36
Solyc07g006700.1	28.1115	-3.38824	0.664154	7.58693e-09	3.92515e-07
Solyc07g006890.1	303.15	2.19972	0.297116	1.80576e-15	3.73689e-13
Solyc07g007060.3	1668.92	1.03179	0.241018	2.54223e-06	6.7202e-05
Solyc07g007150.1	200.111	-2.21651	0.475434	4.63449e-08	1.97457e-06
Solyc07g007180.4	506.59	-2.16739	0.343485	3.9211e-12	4.00007e-10
Solyc07g007200.4	71.9911	-1.07577	0.399318	0.000340502	0.00402545
Solyc07g007250.4	933.017	4.96017	0.755086	6.86547e-13	8.47613e-11
Solyc07g007490.2	20.0206	-2.43878	0.64128	1.88586e-06	5.20685e-05
Solyc07g007620.3	835.55	-1.48588	0.22149	1.23267e-12	1.40508e-10
Solyc07g007870.3	1918.36	1.11673	0.240935	5.21499e-07	1.69382e-05
Solyc07g150103.1	73.1846	1.87	1.05734	0.000800571	0.00796867
Solyc07g008210.4	3481.66	2.12082	1.94877	0.00177081	0.0150246
Solyc07g008250.3	2709.67	1.67292	0.423685	2.41947e-06	6.4665e-05
Solyc07g008280.4	110.827	2.00099	0.56807	7.02806e-06	0.000160413
Solyc07g008440.3	201.265	-2.59036	1.00312	7.64622e-05	0.001191
Solyc07g008570.3	150.579	4.96423	0.760002	8.7682e-13	1.04684e-10
Solyc07g008620.1	239.526	2.97529	0.823854	3.56449e-06	8.91287e-05
Solyc07g008630.1	43.3251	1.15719	0.779424	0.00366391	0.0264759
Solyc07g008930.1	50.1868	5.44005	1.22735	7.55435e-08	3.03417e-06
Solyc07g009380.4	9444.68	1.88985	0.666997	6.79741e-05	0.00108444
Solyc07g009473.1	30.9899	2.89505	1.75408	0.00040492	0.00465284
Solyc07g014670.3	695.807	1.73109	0.584131	5.86309e-05	0.00095933
Solyc07g017800.4	1463.26	-1.09331	0.331606	6.84406e-05	0.0010901
Solyc07g017880.4	16.7223	1.40518	1.22995	0.00428518	0.0299494
Solyc07g019437.1	20.7455	-1.06257	0.838424	0.00632206	0.0400852
Solyc07g020870.3	77.469	3.1489	0.474366	9.61919e-13	1.13595e-10
Solyc07g021630.3	12.3659	-1.0031	0.758339	0.00648283	0.0408898
Solyc07g026640.3	140.669	-1.06596	0.209514	6.60911e-08	2.69436e-06
Solyc07g026680.2	491.616	1.93114	0.694915	7.51077e-05	0.00117327
Solyc07g032490.3	322.6	-3.81314	0.528047	1.79921e-14	3.15283e-12
Solyc07g039410.3	58.7331	2.23574	1.47906	0.000896439	0.00869974
Solyc07g039420.1	39.2277	2.41447	1.39868	0.00052573	0.00571751
Solyc07g039570.3	17.4052	1.51012	1.25715	0.00337497	0.0249438
Solyc07g041010.3	476.289	1.62177	0.734183	0.000431425	0.00488507
Solyc07g041290.3	38.0664	-1.00663	0.655224	0.00441776	0.0306199
Solyc07g041340.2	414.581	-1.49415	0.306861	6.43713e-08	2.62918e-06
Solyc07g041900.3	5029.98	-1.33495	0.546999	0.000405993	0.00466023
Solyc07g042080.4	532.241	-1.20881	0.205715	6.45596e-10	4.16266e-08
Solyc07g042090.4	17.0714	-3.79285	0.975764	1.19375e-06	3.4911e-05
Solyc07g042170.3	1301.93	2.19269	0.33299	6.31736e-13	8.0195e-11
Solyc07g042260.4	1074.37	-1.06636	0.243275	1.63428e-06	4.61786e-05
Solyc07g042400.2	26.4254	-4.20435	1.01755	4.23294e-07	1.41287e-05
Solyc07g042490.1	213.567	1.92862	0.544232	7.1052e-06	0.000161833
Solyc07g042510.3	659.237	7.32238	0.732717	3.271e-25	2.29276e-22
Solyc07g042630.4	489.465	-1.34044	0.476735	0.000169011	0.00228955
Solyc07g043050.1	505.593	-1.24394	0.246762	5.78512e-08	2.38982e-06
Solyc07g043170.4	263.018	1.59433	0.373156	7.66792e-07	2.38364e-05
Solyc07g043310.3	1330.55	1.04572	0.627283	0.00321883	0.0240515
Solyc07g043550.3	200.402	1.79735	0.723958	0.000184804	0.00246356
Solyc07g044830.3	378.286	1.04264	0.218099	2.96349e-07	1.0303e-05
Solyc07g044860.3	72541.3	-1.13155	0.613653	0.00196722	0.0163214
Solyc07g044980.3	2940.33	1.11393	0.54858	0.00139839	0.012448
Solyc07g045000.4	11.4065	1.56064	0.727399	0.000538091	0.00582861
Solyc07g045080.3	1116.88	-2.01412	0.992062	0.000407039	0.00466485
Solyc07g045180.4	716.8	2.22455	0.350453	3.05158e-12	3.20327e-10
Solyc07g045350.4	824.857	4.27106	0.547237	1.57487e-16	3.76048e-14
Solyc07g045420.4	2781.69	-1.05516	0.278009	1.49266e-05	0.000304831
Solyc07g045540.4	1996	-1.03312	0.297838	4.34181e-05	0.000745208
Solyc07g047850.3	81459.3	-3.796	0.546452	1.26762e-13	1.86109e-11
Solyc07g049350.3	968.966	-1.03404	0.184651	4.59384e-09	2.51435e-07
Solyc07g049530.3	4143.87	3.36071	1.85622	0.000221257	0.00285323
Solyc07g049550.3	678.268	3.85179	0.929109	4.61982e-07	1.51867e-05
Solyc07g049700.1	94.9064	1.1896	0.381348	9.86712e-05	0.00146051
Solyc07g052010.3	14.1575	2.34374	2.26531	0.00139918	0.0124499
Solyc07g052120.4	59.0792	5.88713	1.63027	1.31004e-06	3.79039e-05
Solyc07g052150.4	2156.67	11.9733	2.29793	1.60524e-11	1.47797e-09
Solyc07g052165.1	10.4017	1.3371	2.0939	0.00525485	0.0349503
Solyc07g052230.3	153.96	1.44156	0.586426	0.000326629	0.00391036
Solyc07g052370.4	23.3037	3.93403	2.76808	0.000238805	0.0030434
Solyc07g052390.3	508.418	1.17527	0.215669	8.06658e-09	4.13393e-07
Solyc07g052440.3	31.3201	1.18404	0.604456	0.00143368	0.0126894
Solyc07g052460.3	23.8725	3.20513	0.688477	6.00905e-08	2.46825e-06
Solyc07g052950.3	239.027	-5.55344	0.536419	3.92521e-27	3.87686e-24
Solyc07g053000.1	16.1273	-1.47774	1.11046	0.00287451	0.0220686
Solyc07g053350.4	1070.62	2.22229	0.397324	3.18576e-10	2.21161e-08
Solyc07g053493.1	31.7452	-2.69369	0.567022	3.20089e-08	1.42233e-06
Solyc07g053630.4	1618.1	-1.01197	0.311453	8.42145e-05	0.00129177
Solyc07g053640.1	1303.11	-1.08572	0.737298	0.00426609	0.0298833
Solyc07g053740.1	1354.4	1.43901	0.433961	3.58137e-05	0.000637343
Solyc07g053810.3	39.5598	-2.47505	0.430257	1.34867e-10	1.01402e-08
Solyc07g053900.2	30.3123	-1.02174	0.537986	0.00212997	0.0173293
Solyc07g053940.1	34.9689	-1.19666	0.728022	0.00256406	0.0201445
Solyc07g054210.3	10569.6	-2.0371	0.68504	3.93015e-05	0.000688696
Solyc07g054270.3	205.893	-1.23135	0.471958	0.000330133	0.00394146
Solyc07g054475.1	71.6854	-1.05165	0.299447	3.75056e-05	0.000662568
Solyc07g054480.3	224.731	-1.38659	0.362238	7.51572e-06	0.000170114
Solyc07g054720.2	16.745	4.45431	1.67169	2.40636e-05	0.000456661
Solyc07g054850.3	600.092	1.24081	0.361382	3.70305e-05	0.000655774
Solyc07g055040.1	40.657	-1.44637	0.406696	1.66227e-05	0.000332592
Solyc07g055140.3	514.697	-1.58056	0.256875	3.39743e-11	2.92947e-09
Solyc07g055260.3	1528.14	-2.11779	0.456254	5.4208e-08	2.25649e-06
Solyc07g055320.4	16359	-1.02742	0.271635	1.58937e-05	0.000320961
Solyc07g150149.1	4.90074	1.68075	1.943	0.00356767	0.0259618
Solyc07g055640.1	602.523	-2.0423	0.632839	1.8159e-05	0.000360345
Solyc07g055670.1	78.8997	3.31966	0.957808	5.32352e-06	0.000126697
Solyc07g055710.3	215.192	2.03523	0.989951	0.000378028	0.00439496
Solyc07g055720.4	1855.27	-1.19475	0.573262	0.00109426	0.0102576
Solyc07g055740.1	2630.43	-1.15979	0.355278	6.90366e-05	0.00109496
Solyc07g056170.4	308.977	1.38571	0.34047	3.05037e-06	7.84396e-05
Solyc07g056210.4	31.035	1.425	1.15237	0.003612	0.0261967
Solyc07g056240.3	613.9	-2.3083	0.310164	1.40913e-15	3.00186e-13
Solyc07g056420.4	2610.21	-1.2002	0.507155	0.000598373	0.00633937
Solyc07g056470.3	33.2651	1.84332	0.840226	0.000339685	0.00402017
Solyc07g056570.1	813.857	-2.34743	0.533708	1.55896e-07	5.84046e-06
Solyc07g061740.4	1276.33	-1.07391	0.239394	1.0562e-06	3.15249e-05
Solyc07g061750.4	136.101	1.74851	1.70994	0.00301395	0.0228415
Solyc07g061800.4	220.445	1.76889	1.2076	0.00157738	0.0137816
Solyc07g061870.1	15.0484	1.96454	0.776496	0.000137035	0.00190507
Solyc07g061920.4	589.413	1.11255	0.134691	3.18442e-17	8.33665e-15
Solyc07g062080.4	1279.29	1.01813	0.269823	1.64653e-05	0.000330355
Solyc07g062160.3	749.88	-1.86341	0.280662	6.12955e-13	7.83465e-11
Solyc07g062480.2	340.624	6.08649	1.45193	1.73922e-07	6.39452e-06
Solyc07g062490.1	5221.97	3.13928	0.508739	1.8687e-11	1.67789e-09
Solyc07g062685.2	49.7655	-1.17567	0.544994	0.000972183	0.00931418
Solyc07g062700.3	5468.84	-2.78084	0.134384	1.44849e-96	3.14743e-92
Solyc07g062810.4	208.905	-1.15146	0.558269	0.00123014	0.0112404
Solyc07g062820.1	200.784	-1.27996	0.335383	9.91163e-06	0.000215585
Solyc07g063040.3	1319.29	1.02574	0.148034	1.06592e-12	1.23198e-10
Solyc07g063430.3	9120.34	-1.8847	0.36821	6.3002e-09	3.34712e-07
Solyc07g063500.4	12.7822	-1.02627	0.71768	0.00514949	0.0343547
Solyc07g063600.3	47897.7	-4.55451	0.920968	1.08329e-08	5.37414e-07
Solyc07g063710.2	87.1133	3.88395	1.21445	9.15472e-06	0.000201702
Solyc07g063720.1	49.0824	5.74999	1.86509	5.45997e-06	0.000129378
Solyc07g063730.3	121.378	4.07009	1.27919	8.76763e-06	0.000194202
Solyc07g063770.3	426.28	1.04211	0.513465	0.00157671	0.0137813
Solyc07g063910.4	323.614	-4.41003	1.03393	2.30848e-07	8.30478e-06
Solyc07g063940.2	353.653	1.50724	0.435398	1.98142e-05	0.000385791
Solyc07g064160.3	80557.7	-3.27688	0.637809	6.20073e-09	3.31046e-07
Solyc07g064600.3	2322.51	4.62495	0.924513	7.86688e-09	4.0507e-07
Solyc07g064650.3	141.785	5.22924	0.804869	9.38019e-13	1.11378e-10
Solyc07g064710.3	143.116	-1.00914	0.184171	9.18007e-09	4.64974e-07
Solyc07g064870.3	163.226	2.11223	0.797817	8.91393e-05	0.00135164
Solyc07g064900.3	1374.67	-1.20897	0.250283	1.76922e-07	6.48287e-06
Solyc07g064960.2	12.7344	-1.22937	0.938699	0.00436293	0.0303173
Solyc07g065200.3	1375.22	-1.04907	0.294702	3.23811e-05	0.00058385
Solyc07g065250.3	183.187	1.92628	0.482707	1.27887e-06	3.70515e-05
Solyc07g065270.1	2153.67	-1.23282	0.379207	6.39881e-05	0.00103145
Solyc07g065500.2	2724.77	-2.22813	0.617987	4.30389e-06	0.000104842
Solyc07g065860.3	349.93	-1.16425	0.3037	1.15283e-05	0.000245828
Solyc07g066010.3	1868.02	-1.29761	0.253717	3.43115e-08	1.51536e-06
Solyc07g066150.1	38733.2	-1.083	0.673244	0.00335284	0.0248281
Solyc07g066310.3	86520.8	-1.14896	0.449518	0.000425173	0.00482956
Solyc07g066560.1	83.0979	1.09037	0.760167	0.00452248	0.0311965
Solyc08g005650.3	469.008	1.21256	0.701576	0.00213073	0.0173293
Solyc08g005655.1	114.334	1.45808	0.860186	0.00153502	0.0134494
Solyc08g005870.2	4.51146	1.82075	2.11911	0.00285523	0.0219615
Solyc08g005960.2	2508.46	-2.41048	0.602549	8.66102e-07	2.65438e-05
Solyc08g006160.4	3014.17	-2.76099	0.208584	1.71531e-41	3.72721e-38
Solyc08g006280.2	41.0038	1.83169	1.37912	0.00184334	0.0154948
Solyc08g006680.3	261.96	1.13843	0.212563	1.45569e-08	7.02906e-07
Solyc08g006720.4	1612.04	-1.38921	0.321814	1.11096e-06	3.28883e-05
Solyc08g006740.3	30.4988	2.7397	1.28986	0.000191898	0.00254646
Solyc08g006930.3	29381.2	-1.53881	0.75401	0.000690601	0.00707833
Solyc08g006990.3	342.962	-1.55804	0.237026	2.37371e-12	2.57891e-10
Solyc08g007080.4	1699.24	2.28688	0.649883	5.68449e-06	0.000134113
Solyc08g007130.4	871.55	4.34437	0.389802	2.04903e-30	2.78272e-27
Solyc08g007210.4	148.132	1.28534	0.778819	0.00217963	0.0176392
Solyc08g007460.3	236.36	2.55253	1.27947	0.000283112	0.00346187
Solyc08g007570.4	143.559	1.36563	0.542195	0.000323464	0.00388103
Solyc08g008020.1	112.644	-1.07363	0.630871	0.0028648	0.022004
Solyc08g008140.3	27.3734	-1.39295	0.593285	0.000451649	0.00506131
Solyc08g008300.1	42.4658	-4.16817	0.647339	3.03385e-12	3.20012e-10
Solyc08g008305.1	331.81	-4.2135	0.801631	2.81103e-09	1.59898e-07
Solyc08g008480.4	99.4841	1.88437	0.815856	0.00025063	0.00316073
Solyc08g008600.3	10.4194	3.17611	2.30577	0.000466965	0.00519277
Solyc08g013670.3	37555	-1.72767	0.728302	0.000260858	0.00326508
Solyc08g014000.3	140.327	1.70846	1.40505	0.00253516	0.0199661
Solyc08g014150.4	460.393	1.08432	0.342851	0.000100866	0.0014859
Solyc08g014570.3	261.085	2.49452	0.704478	4.86488e-06	0.000116677
Solyc08g016583.1	16.8284	2.53967	1.01905	9.75392e-05	0.00144572
Solyc08g016587.1	34.7997	2.22607	0.920767	0.000143298	0.00198706
Solyc08g036660.4	13.2863	2.86267	2.10838	0.000628199	0.00658473
Solyc08g036640.3	11.3989	1.30893	1.49503	0.00668056	0.0417612
Solyc08g048390.3	1476.63	-1.03973	0.28936	2.9329e-05	0.000540076
Solyc08g045850.3	1058.31	-1.20897	0.183002	6.33808e-12	6.22944e-10
Solyc08g041770.3	589.623	1.37588	0.230143	2.06243e-10	1.50384e-08
Solyc08g023510.3	72.8232	7.43896	2.10065	9.23148e-07	2.81293e-05
Solyc08g023420.3	5.86379	4.23011	2.05968	8.47602e-05	0.00129519
Solyc08g023410.1	6.93406	2.24071	2.33477	0.00160599	0.013973
Solyc08g029360.4	78.521	-1.14678	0.442716	0.000394102	0.00453813
Solyc08g029000.3	3495.32	8.65122	1.14373	5.25293e-16	1.22732e-13
Solyc08g028780.1	102.128	1.52109	0.393036	4.6643e-06	0.000112487
Solyc08g060970.4	527.197	1.51799	0.456875	2.99385e-05	0.000548511
Solyc08g061270.1	475.616	2.08031	0.436248	2.98241e-08	1.33343e-06
Solyc08g061480.3	519.522	2.75836	0.406649	2.56509e-13	3.52765e-11
Solyc08g150125.1	4.38096	-1.39595	1.32905	0.00491143	0.0331327
Solyc08g061950.1	21.5491	3.17575	1.00432	1.33841e-05	0.0002783
Solyc08g062330.3	197.306	1.16485	0.605761	0.00159073	0.0138648
Solyc08g062960.4	718.959	-1.85772	0.444613	6.43585e-07	2.03855e-05
Solyc08g063090.2	1197.54	-3.52808	0.429126	8.48425e-18	2.39421e-15
Solyc08g065140.1	476.119	1.36455	0.25735	1.03911e-08	5.18312e-07
Solyc08g066020.3	271.511	1.81874	0.812028	0.000315368	0.00380068
Solyc08g066210.3	474.604	1.08046	0.450969	0.000675924	0.00697727
Solyc08g066270.3	26.9272	2.16848	1.01705	0.000285731	0.003488
Solyc08g066670.3	141.525	1.09731	0.876524	0.00606769	0.0389702
Solyc08g067310.1	338.379	2.03994	0.704974	4.91953e-05	0.000826579
Solyc08g067320.3	1960.14	-2.17646	0.968338	0.000220162	0.00284418
Solyc08g067330.1	1598.38	-2.29738	0.93867	0.000126744	0.00179298
Solyc08g067500.1	7.43351	-3.062	2.02437	0.000434752	0.00491249
Solyc08g067530.1	106.091	-1.46276	1.01829	0.00244847	0.0194029
Solyc08g067550.1	58.019	-1.82049	0.946815	0.000619488	0.00651945
Solyc08g068410.3	81.8049	1.80293	1.93001	0.00293739	0.0224067
Solyc08g068600.3	52.8089	2.18615	0.435554	7.67566e-09	3.96163e-07
Solyc08g068610.3	14.4173	1.40408	0.994792	0.00278445	0.0215501
Solyc08g068710.1	115.099	3.45801	0.904252	1.62144e-06	4.58753e-05
Solyc08g068770.3	165.016	1.27116	0.431193	0.000135462	0.00189047
Solyc08g068850.3	67.2943	3.71737	1.61322	7.33685e-05	0.00114941
Solyc08g074480.1	15543.9	-1.27957	0.20591	6.57167e-11	5.40893e-09
Solyc08g074630.2	873.725	4.05239	1.10355	2.18842e-06	5.93612e-05
Solyc08g074650.4	115.534	7.9404	1.31139	1.59988e-11	1.47797e-09
Solyc08g074682.1	411.497	6.18199	1.03625	2.30055e-11	2.03206e-09
Solyc08g074683.1	252.746	4.23342	0.873413	2.06622e-08	9.61388e-07
Solyc08g074860.1	56.8417	-2.1037	1.68322	0.00151923	0.0133325
Solyc08g075210.2	125.542	2.09206	0.754807	6.55365e-05	0.00105131
Solyc08g075280.4	831.705	-1.65954	0.372183	2.82471e-07	9.89971e-06
Solyc08g075490.4	1596.75	-4.22397	0.31495	1.65058e-42	4.48319e-39
Solyc08g075500.4	61.8461	-1.40269	0.341521	2.5249e-06	6.68253e-05
Solyc08g075550.4	53.7422	3.36652	2.35706	0.000376771	0.00438269
Solyc08g075560.1	60.9221	1.85529	0.651793	6.83734e-05	0.00109001
Solyc08g075570.4	1919.93	4.21106	1.24191	4.69549e-06	0.000113113
Solyc08g075780.4	246.411	1.10468	0.190788	1.3786e-09	8.3675e-08
Solyc08g076150.4	805.607	-2.0795	0.531044	1.4515e-06	4.16639e-05
Solyc08g076450.3	1594.66	-1.13789	0.220739	4.16714e-08	1.80374e-06
Solyc08g076480.3	1799.24	-1.27086	0.369003	3.3972e-05	0.000608556
Solyc08g076860.3	1587.45	1.06808	0.763542	0.00501647	0.0337006
Solyc08g076880.3	1689.83	-2.68111	0.422047	4.05204e-12	4.11433e-10
Solyc08g076980.4	24.3952	1.1644	1.17212	0.00779372	0.0470155
Solyc08g077060.3	1078.07	-1.75953	0.821461	0.000418532	0.0047714
Solyc08g077210.4	1526.95	-1.69282	0.244006	1.20753e-13	1.78493e-11
Solyc08g077330.3	159.343	1.99761	1.17554	0.000804246	0.00798798
Solyc08g077380.4	217.812	-3.72054	0.732525	8.35783e-09	4.27311e-07
Solyc08g077510.4	2250.88	-1.4206	0.236596	1.50647e-10	1.12103e-08
Solyc08g077530.3	2384.87	1.1606	0.295995	8.52732e-06	0.000189265
Solyc08g078030.4	88.7998	1.03467	0.684142	0.00437508	0.0303726
Solyc08g078060.3	266.36	1.95589	0.750957	0.000114901	0.00165783
Solyc08g078070.4	804.27	1.10698	0.494394	0.00091508	0.00886877
Solyc08g078210.3	908.335	-3.36785	0.355346	1.20025e-22	5.66964e-20
Solyc08g078310.3	226.752	1.07247	0.322205	6.38418e-05	0.00103062
Solyc08g078460.3	97.2072	1.43611	0.937739	0.00214662	0.0174235
Solyc08g078650.3	30.0391	2.93877	1.46198	0.000209297	0.00272978
Solyc08g078920.2	16.0079	3.73631	2.74014	0.000293828	0.00357534
Solyc08g078960.4	859.777	-1.01136	0.252948	7.51451e-06	0.000170114
Solyc08g079060.4	227.504	1.21414	0.403178	0.000126472	0.0017903
Solyc08g079100.3	451.747	-1.0243	0.456065	0.00102017	0.0096554
Solyc08g079280.3	3214.61	-1.54044	0.20971	1.04986e-14	1.94978e-12
Solyc08g083500.2	25.7357	-2.36212	1.55613	0.000788351	0.00785784
Solyc08g079420.3	772.664	2.69525	1.32335	0.000235432	0.00300747
Solyc08g079700.3	449	1.50456	0.379976	3.46079e-06	8.71374e-05
Solyc08g079840.2	971.791	-1.16109	0.307925	1.4361e-05	0.000295222
Solyc08g079900.3	966.575	3.5736	1.14259	1.26041e-05	0.000264869
Solyc08g080010.1	21.6323	1.42619	0.79499	0.00133163	0.0119962
Solyc08g080050.4	8271.98	-1.14337	0.478009	0.000620162	0.0065225
Solyc08g080130.3	1019.79	1.02185	0.598179	0.00310702	0.0233688
Solyc08g080220.3	514.736	-1.97191	0.30177	1.03349e-12	1.20735e-10
Solyc08g080380.4	717.294	-1.29304	0.394302	5.30647e-05	0.000881532
Solyc08g080540.3	159.721	1.50553	0.355923	1.16546e-06	3.42773e-05
Solyc08g080620.1	199.781	2.29405	1.4328	0.000729313	0.00738455
Solyc08g080630.4	59.3276	4.31724	0.990796	1.67186e-07	6.22295e-06
Solyc08g080640.2	442.571	4.62303	1.21836	1.14912e-06	3.38795e-05
Solyc08g080650.3	967.81	2.43999	0.918277	6.92518e-05	0.00109597
Solyc08g080660.1	584.79	6.12833	0.77871	3.54908e-17	9.0727e-15
Solyc08g080670.1	1097.23	6.78042	1.04738	1.06492e-12	1.23198e-10
Solyc08g080770.3	37.8573	1.50807	0.56966	0.000188672	0.00250897
Solyc08g080780.4	2970.96	-1.12529	0.320943	3.53948e-05	0.000630921
Solyc08g080980.4	24.3465	1.28195	0.554209	0.000585869	0.0062312
Solyc08g081170.4	761.954	-1.08228	0.575016	0.00198833	0.0164651
Solyc08g081255.1	12.6152	-2.79691	0.709114	1.07917e-06	3.21665e-05
Solyc08g081260.1	235.921	-2.45576	0.372004	6.38489e-13	8.0195e-11
Solyc08g081310.4	1752.24	-1.15752	0.178596	1.6748e-11	1.52266e-09
Solyc08g081400.4	1987.52	-1.15544	0.379974	0.000128007	0.00180614
Solyc08g081535.1	34.2942	1.24866	0.583262	0.000889571	0.00865242
Solyc08g081680.2	8.27549	-1.58945	0.999731	0.00156329	0.0136696
Solyc08g082160.3	281.449	1.94268	0.511545	2.71035e-06	7.09557e-05
Solyc08g082210.4	358.436	-3.19008	0.467342	2.7999e-13	3.81162e-11
Solyc08g082370.1	182.6	-1.83907	0.265031	7.98354e-14	1.21311e-11
Solyc08g082620.3	662.962	-1.29124	0.314314	3.30502e-06	8.37979e-05
Solyc08g082680.3	126.996	-1.90788	0.381459	1.12499e-08	5.56832e-07
Solyc08g082890.3	24.9531	6.5674	1.33681	7.30112e-09	3.79536e-07
Solyc08g082900.4	374.968	-1.22175	0.252662	1.67538e-07	6.22295e-06
Solyc08g082940.2	394.708	-1.01118	0.279628	2.77071e-05	0.000517222
Solyc08g083170.1	14.7796	5.54094	2.19487	1.86359e-05	0.000367792
Solyc09g005730.4	223.188	1.13797	1.16263	0.00833017	0.0494148
Solyc09g005840.2	13.9418	1.13773	0.895396	0.0054624	0.0358348
Solyc09g005860.3	724.861	1.40878	0.53748	0.000237313	0.00302794
Solyc09g007520.3	37.7276	4.95345	0.941869	1.76076e-09	1.04534e-07
Solyc09g007730.4	98.974	1.24108	0.695565	0.00182544	0.0153562
Solyc09g007760.4	1314.71	-1.32715	0.305592	1.17304e-06	3.44446e-05
Solyc09g007840.3	45.3558	-3.63786	0.640626	3.68278e-10	2.52439e-08
Solyc09g007910.4	735.992	1.34183	0.201621	2.97942e-12	3.15804e-10
Solyc09g008010.3	700.726	1.05094	0.55001	0.00198131	0.0164132
Solyc09g008060.4	262.95	1.86079	0.422151	2.29088e-07	8.25514e-06
Solyc09g008070.4	15.9661	1.63671	1.05565	0.00158373	0.0138234
Solyc09g008175.1	12.9871	2.30312	1.41252	0.000687072	0.00706215
Solyc09g008200.4	1387.64	1.27147	0.518004	0.000438055	0.00494211
Solyc09g008250.4	55.2235	1.47692	0.478308	6.40996e-05	0.00103248
Solyc09g008320.4	1767.97	-1.86086	0.724852	0.000139723	0.0019412
Solyc09g008430.4	138.667	-2.06691	0.678192	3.07935e-05	0.000562751
Solyc09g008670.3	631.347	5.16123	1.11409	3.45039e-08	1.52076e-06
Solyc09g008740.1	21.1438	5.9274	2.20542	1.14775e-05	0.000244986
Solyc09g008750.1	648.983	8.62725	1.86755	1.447e-08	7.00263e-07
Solyc09g008760.1	561.646	9.66722	2.05455	3.6607e-09	2.04482e-07
Solyc09g009100.4	2866.28	-1.24474	0.236147	1.76059e-08	8.35282e-07
Solyc09g009220.4	371.83	1.58482	0.239161	1.50606e-12	1.69561e-10
Solyc09g009420.1	2067.42	-1.6546	0.307366	2.59923e-09	1.4902e-07
Solyc09g009480.1	64.4489	-1.42314	0.459319	6.89265e-05	0.00109401
Solyc09g009550.4	111.753	1.57839	0.600727	0.000176769	0.00237392
Solyc09g009670.3	300.827	-1.12345	0.410646	0.000288946	0.00352468
Solyc09g009895.1	156.069	-1.14253	0.194412	7.61864e-10	4.86898e-08
Solyc09g010000.4	214.509	2.14357	1.19534	0.000585352	0.00622875
Solyc09g010140.3	147.17	-1.59893	0.391433	1.66566e-06	4.68823e-05
Solyc09g010220.4	419.829	-3.67097	0.671191	1.14632e-09	7.09643e-08
Solyc09g010230.2	145.76	1.70351	0.296464	2.78159e-10	1.96238e-08
Solyc09g010350.4	544.653	-1.01007	0.182002	6.2407e-09	3.32363e-07
Solyc09g010530.3	361.082	-3.397	1.22221	3.2109e-05	0.00058093
Solyc09g010930.4	4799.8	-1.07984	0.61749	0.00259031	0.0203121
Solyc09g011080.3	1441.7	-1.75872	0.775721	0.000318224	0.00382892
Solyc09g011160.4	465.703	-1.5598	0.714801	0.000498399	0.00548617
Solyc09g011190.1	15.2782	1.06763	0.833472	0.00612334	0.0392143
Solyc09g011270.4	73.7058	1.51406	1.04749	0.00224476	0.0180745
Solyc09g011400.1	6.7079	4.47513	1.77614	3.18971e-05	0.000579129
Solyc09g011490.3	264.712	1.59163	0.453535	1.42226e-05	0.000292932
Solyc09g011540.2	51.7103	4.37695	1.46229	1.20713e-05	0.000254905
Solyc09g011550.3	33.7954	3.74594	0.94636	9.45729e-07	2.86208e-05
Solyc09g011560.3	590.662	1.73777	0.602898	7.25289e-05	0.00113871
Solyc09g011590.4	281.94	2.04465	0.934006	0.000280781	0.00344112
Solyc09g011630.3	223.315	1.71994	0.884554	0.000664732	0.00689449
Solyc09g011640.5.1	186.208	1.60494	0.28335	6.10938e-10	3.97468e-08
Solyc09g011670.4	738.928	2.82257	0.478061	7.30012e-11	5.94098e-09
Solyc09g011860.4	71.1593	1.43314	0.94979	0.00224552	0.0180745
Solyc09g011870.3	83.5801	7.37178	1.26474	6.10715e-11	5.10393e-09
Solyc09g012000.1	231.003	-1.33065	0.283363	2.42747e-07	8.63544e-06
Solyc09g014480.3	554.959	3.8101	0.555846	2.37611e-13	3.28857e-11
Solyc09g014510.3	165.011	1.10372	0.358287	0.000123316	0.00175018
Solyc09g014520.3	88447.1	-2.08686	0.781527	8.59199e-05	0.00130922
Solyc09g014610.4	42.144	2.54088	0.821798	2.02155e-05	0.000392198
Solyc09g014720.3	52.688	3.46075	1.53988	9.53431e-05	0.0014219
Solyc09g014940.3	614.634	2.37715	0.42037	2.27023e-10	1.64432e-08
Solyc09g014990.4	234.805	2.74556	0.89299	1.97e-05	0.000383911
Solyc09g015770.3	798.888	1.27906	0.920298	0.00350899	0.0256637
Solyc09g018280.1	176.565	1.45899	0.633723	0.000448196	0.0050304
Solyc09g018790.3	1961	-1.42577	0.287533	5.1082e-08	2.14278e-06
Solyc09g042690.2	11.0122	-1.45461	0.677899	0.000629494	0.00659512
Solyc09g150119.1	16.5413	1.22191	0.837754	0.00342592	0.0252431
Solyc09g031750.4	2192.22	-1.05712	0.320397	7.0456e-05	0.0011126
Solyc09g056390.1	1389.42	-1.043	0.417051	0.000559985	0.00600519
Solyc09g057760.4	20.5777	1.50225	0.899382	0.00151093	0.0132812
Solyc09g057960.1	193.568	2.83914	0.684695	4.87245e-07	1.59448e-05
Solyc09g059020.4	92.342	1.00387	0.39635	0.000544419	0.00587664
Solyc09g059240.3	1759.77	-1.65385	0.400666	1.22066e-06	3.56501e-05
Solyc09g059430.3	395.313	1.84244	0.797971	0.000262833	0.00328035
Solyc09g059510.3	970.437	1.26001	0.2887	1.26367e-06	3.66601e-05
Solyc09g059650.4	40.0971	1.07261	0.383473	0.000265653	0.00330606
Solyc09g061260.2	31.176	-6.36879	2.59867	1.35728e-05	0.000281415
Solyc09g061840.4	951.293	1.73456	0.516974	1.80286e-05	0.000358167
Solyc09g063130.3	33183.5	-1.00261	0.609115	0.00362543	0.0262693
Solyc09g063150.3	11.8486	2.12773	2.23425	0.00186444	0.0156479
Solyc09g064820.1	22.6293	-4.30559	1.04863	4.45365e-07	1.47296e-05
Solyc09g064940.2	1346.6	1.18679	0.786025	0.00332501	0.0246753
Solyc09g065020.4	210.314	-1.12544	0.281433	6.77284e-06	0.000155239
Solyc09g065660.4	283.146	3.27134	0.608235	1.80082e-09	1.06576e-07
Solyc09g065840.3	749.344	-1.50903	0.52477	0.00010667	0.00155873
Solyc09g065870.4	799.727	1.77308	0.232296	5.34923e-16	1.23653e-13
Solyc09g065890.4	446.123	1.36765	0.600217	0.000546634	0.00589469
Solyc09g065910.3	20627.8	-1.11464	0.736273	0.00375728	0.0269891
Solyc09g065920.3	488.864	-1.01844	0.212797	2.94919e-07	1.02697e-05
Solyc09g066360.1	39.128	5.71443	1.34545	1.50847e-07	5.69055e-06
Solyc09g072700.4	1510.65	2.39935	0.934776	8.88336e-05	0.00134889
Solyc09g072710.4	958.009	1.17727	0.183451	2.41374e-11	2.11485e-09
Solyc09g072810.3	270.082	2.33459	0.447216	2.57152e-09	1.47822e-07
Solyc09g074270.3	238.509	2.08292	0.830637	0.00012962	0.00182417
Solyc09g074380.4	305.555	-1.04276	0.271323	1.27877e-05	0.000267434
Solyc09g074430.4	31.2551	2.19436	0.667201	1.31241e-05	0.000273678
Solyc09g074570.1	1946.28	1.06281	0.520924	0.00149166	0.013149
Solyc09g075060.3	28.393	-1.18351	0.734846	0.00278843	0.0215622
Solyc09g075120.3	1120.57	1.31406	0.294554	7.31287e-07	2.29626e-05
Solyc09g075210.3	3946.1	-4.51509	0.430507	2.16723e-27	2.35458e-24
Solyc09g075380.1	59.5636	-1.25469	0.696023	0.00172244	0.0146945
Solyc09g075400.4	27.9875	1.7066	0.956517	0.000932004	0.00899667
Solyc09g075750.1	696.517	-1.9696	0.32215	1.61879e-11	1.48417e-09
Solyc09g075860.3	3483.29	-1.763	0.366137	3.94276e-08	1.71345e-06
Solyc09g075870.2	79.7155	2.70114	1.02232	6.23658e-05	0.00101055
Solyc09g075890.3	298.23	-1.0298	0.542643	0.0021077	0.0172109
Solyc09g075910.1	227.042	2.16415	0.868953	0.000126299	0.00178902
Solyc09g075930.2	53.0486	-2.1904	0.478339	7.00927e-08	2.83621e-06
Solyc09g082220.1	49.6799	3.89526	1.1292	4.56648e-06	0.000110619
Solyc09g082230.1	319.266	2.41801	1.11346	0.000216756	0.0028102
Solyc09g082240.4	10.4267	2.30879	1.7284	0.00109173	0.0102427
Solyc09g082630.3	1537.22	-1.09168	0.429894	0.000480175	0.00531519
Solyc09g082670.3	29.4263	-2.03014	0.419482	2.19027e-08	1.0126e-06
Solyc09g082870.3	129.244	1.56599	0.929663	0.00134902	0.0121278
Solyc09g082980.3	2794.84	-2.06954	0.198199	2.09488e-27	2.35458e-24
Solyc09g083130.3	5105.96	-1.47417	0.482193	7.00888e-05	0.00110841
Solyc09g083260.4	555.525	-1.16446	0.284661	4.54611e-06	0.000110248
Solyc09g083360.3	40.427	6.808	1.56712	8.64452e-08	3.42144e-06
Solyc09g083390.3	1028.32	1.76738	0.187756	1.0894e-22	5.26033e-20
Solyc09g083435.1	4342.52	3.61201	1.92937	0.000168514	0.00228424
Solyc09g084470.3	1045.85	7.07192	0.693176	3.44397e-26	2.80864e-23
Solyc09g084490.4	1254.01	5.5559	0.981572	1.48305e-10	1.1074e-08
Solyc09g089490.4	24.7151	2.99183	2.29136	0.000591298	0.0062757
Solyc09g089500.3	176.423	1.51136	2.69195	0.00207602	0.0170162
Solyc09g089520.4	405.376	6.57253	1.73865	6.52656e-07	2.06427e-05
Solyc09g089530.3	508.874	6.88414	1.10126	4.51653e-12	4.56464e-10
Solyc09g089540.4	592.744	7.39711	0.827217	7.19763e-21	2.79281e-18
Solyc09g089580.4	316.813	1.17837	0.623907	0.00166214	0.0143207
Solyc09g089680.4	119.054	1.81405	0.769161	0.000242356	0.00307243
Solyc09g089740.3	148.499	1.9032	0.53246	6.58858e-06	0.000151656
Solyc09g089750.1	39.4698	1.49624	0.748917	0.000801734	0.00797659
Solyc09g089910.1	41.1312	7.01701	2.00752	1.24776e-06	3.62952e-05
Solyc09g089930.3	777.925	6.75357	1.028	5.64112e-13	7.29618e-11
Solyc09g089940.1	506.863	1.36329	0.376161	1.59446e-05	0.00032169
Solyc09g090130.3	190.897	3.04737	0.516596	8.95812e-11	6.92708e-09
Solyc09g090140.4	8364.74	-1.07551	0.249704	2.20655e-06	5.96346e-05
Solyc09g090180.1	115.818	2.51027	1.43887	0.000469888	0.0052156
Solyc09g090380.1	157.948	1.52265	0.243216	2.10157e-11	1.87152e-09
Solyc09g090470.3	208.095	1.31101	0.481004	0.000219357	0.00283715
Solyc09g090730.2	2939.89	2.7383	0.678297	7.46637e-07	2.33099e-05
Solyc09g090900.4	24.9656	1.7201	1.12661	0.00149473	0.0131601
Solyc09g091060.3	17.5809	1.42226	0.960851	0.00240176	0.0191095
Solyc09g091430.4	4216.27	-1.54142	0.695932	0.000477227	0.00528525
Solyc09g091530.2	12.6916	4.93132	2.29199	4.82634e-05	0.000812958
Solyc09g091540.2	51.9391	6.31984	1.69704	8.28679e-07	2.55772e-05
Solyc09g091650.3	242.407	-1.19576	0.451497	0.000319078	0.00383475
Solyc09g091670.3	148.234	4.1516	1.82304	6.00862e-05	0.000977987
Solyc09g091830.4	654.603	-1.24141	0.339262	1.81869e-05	0.000360568
Solyc09g091960.3	156.813	-1.81831	0.415984	2.93699e-07	1.02436e-05
Solyc09g091965.1	14.0587	-1.30703	0.789506	0.00208397	0.0170684
Solyc09g092130.3	1345.09	1.24789	0.771839	0.00246794	0.0195302
Solyc09g092270.3	2518.02	-1.70424	0.545928	3.8893e-05	0.000684296
Solyc09g092340.4	282.193	-1.8982	0.280435	2.34082e-13	3.26049e-11
Solyc09g092480.1	116.32	1.51525	0.441412	2.13741e-05	0.000412101
Solyc09g092490.3	66.4077	1.0017	0.754105	0.00644027	0.0406568
Solyc09g092520.3	1788.99	1.16657	0.469226	0.000484851	0.00535343
Solyc09g092670.3	1490.45	-1.21733	0.449547	0.000267861	0.00332782
Solyc09g097770.3	54569.6	1.30925	0.549713	0.000482485	0.00533261
Solyc09g098010.3	23.6056	1.07486	0.991386	0.00817993	0.0487631
Solyc09g098110.4	934	1.14998	0.339731	4.93855e-05	0.000828008
Solyc09g098160.3	82.2766	2.33357	0.568128	5.63764e-07	1.80946e-05
Solyc09g098270.4	69.4193	1.22356	0.484947	0.000406976	0.00466485
Solyc09g098380.3	81.2484	2.90899	1.32537	0.000148942	0.00205589
Solyc09g098510.3	3567.08	3.01634	0.43831	1.69086e-13	2.43316e-11
Solyc10g005210.4	513.31	-1.03016	0.450121	0.000920977	0.00891796
Solyc10g005310.3	466.985	1.63821	0.271769	6.13122e-11	5.10442e-09
Solyc10g005320.3	211.112	5.94153	1.23391	1.20343e-08	5.91613e-07
Solyc10g005340.3	412.158	1.25929	0.515835	0.00046049	0.00514182
Solyc10g005390.4	17.2799	1.24984	1.28909	0.00686618	0.042615
Solyc10g005480.3	145.869	2.12297	0.429873	1.21142e-08	5.94199e-07
Solyc10g005510.3	461.892	1.40808	0.470919	9.49184e-05	0.00141849
Solyc10g005880.3	561.644	-1.72353	0.289929	7.90904e-11	6.34153e-09
Solyc10g006220.4	259.686	-1.16741	0.259794	8.87953e-07	2.70988e-05
Solyc10g006230.3	95444.6	-2.80804	0.649848	2.33797e-07	8.38211e-06
Solyc10g006510.3	371.178	1.02225	0.298205	4.94744e-05	0.000828858
Solyc10g006640.3	72.611	-1.89185	0.323777	9.86827e-11	7.55027e-09
Solyc10g006710.4	95.4884	1.50932	0.977352	0.00189148	0.0158198
Solyc10g006900.3	15044.6	-4.718	0.733158	1.99709e-12	2.22537e-10
Solyc10g007100.3	397.573	1.35904	0.458897	0.000111904	0.0016178
Solyc10g007280.4	337.356	2.6591	1.17329	0.000150458	0.0020726
Solyc10g007690.3	60424.4	-2.8551	0.565305	7.96623e-09	4.09215e-07
Solyc10g007830.1	15.8787	-1.19921	0.928186	0.00472982	0.0322885
Solyc10g007900.4	64.0883	2.8885	0.660526	1.91102e-07	6.95552e-06
Solyc10g008160.3	111.224	-2.09949	0.824647	0.000116319	0.00167364
Solyc10g008270.3	279.37	-3.07012	0.515096	6.34141e-11	5.25925e-09
Solyc10g008350.4	116.373	-1.2532	0.515587	0.000476271	0.00527736
Solyc10g008480.3	224.529	1.10006	0.258756	2.68011e-06	7.04186e-05
Solyc10g008660.2	122.497	-3.38759	0.33735	4.78233e-25	3.14895e-22
Solyc10g008680.3	14.0086	-1.91871	1.65261	0.00210008	0.0171745
Solyc10g009290.1	288.147	2.3524	0.391419	2.68343e-11	2.3417e-09
Solyc10g009420.3	153.047	1.32246	0.436436	9.99264e-05	0.00147483
Solyc10g009580.4	281.515	-2.29331	0.50668	8.69377e-08	3.43467e-06
Solyc10g011750.3	148.287	-1.1264	0.300266	1.60821e-05	0.000323563
Solyc10g011810.4	1698.53	-1.19284	0.321567	1.67715e-05	0.000334952
Solyc10g011910.4	18.532	1.14427	0.66772	0.00246812	0.0195302
Solyc10g011960.3	43.7636	2.364	0.94722	0.000107946	0.00157264
Solyc10g012080.4	480.873	1.98551	0.725491	7.93658e-05	0.00122656
Solyc10g012370.3	1155.29	2.57217	0.500881	4.39052e-09	2.42136e-07
Solyc10g017570.3	84.8725	2.32397	0.844463	5.81991e-05	0.000953701
Solyc10g018305.1	52.8432	1.02019	0.415052	0.000636245	0.00664342
Solyc10g062160.3	68.2359	1.37136	0.619333	0.000622675	0.00653944
Solyc10g044530.1	15.8003	-2.00756	1.00192	0.000433078	0.00489613
Solyc10g150122.1	207.471	-1.10353	0.676206	0.00309315	0.0233048
Solyc10g049420.2	23.378	1.40282	0.748066	0.00117809	0.0108792
Solyc10g050105.1	5.02199	-2.83963	2.14849	0.00066825	0.00692437
Solyc10g050110.1	1415.18	1.72976	0.24389	3.54513e-14	5.92555e-12
Solyc10g050220.2	98.7202	1.39145	0.348069	3.97172e-06	9.78023e-05
Solyc10g050880.2	7.41552	1.63508	2.10508	0.00368138	0.026558
Solyc10g051020.2	1023.27	1.28455	0.564337	0.000631065	0.00660202
Solyc10g051215.1	74.838	-3.04174	0.605224	9.92088e-09	4.97854e-07
Solyc10g051230.1	13.5503	1.85964	1.70813	0.00244644	0.0193939
Solyc10g051240.1	21.7384	3.14814	1.60106	0.000196484	0.00259648
Solyc10g051377.1	3698.67	-1.39353	0.160751	3.92608e-19	1.31246e-16
Solyc10g052490.2	824.679	1.1434	0.57951	0.00149412	0.01316
Solyc10g052500.2	47.1818	5.41914	1.34519	3.75939e-07	1.26648e-05
Solyc10g052550.1	18.2114	-1.58401	0.919831	0.00122586	0.0112154
Solyc10g054010.1	137.247	2.21265	0.418537	1.80495e-09	1.06576e-07
Solyc10g054440.3	4971.71	1.57761	0.277772	6.10954e-10	3.97468e-08
Solyc10g054810.2	19.6728	-7.71362	1.30921	4.24463e-11	3.61693e-09
Solyc10g054820.2	672.453	-3.10817	0.451101	1.71418e-13	2.4378e-11
Solyc10g055120.1	7.79223	2.12225	1.92972	0.00175122	0.0148857
Solyc10g055200.1	166.844	1.19178	0.757513	0.00294129	0.0224171
Solyc10g055240.2	1281.15	-1.11985	0.353385	9.50996e-05	0.00141924
Solyc10g055680.1	782.996	-1.39231	0.228065	8.93625e-11	6.92708e-09
Solyc10g074680.2	96.14	1.34673	0.530211	0.000318239	0.00382892
Solyc10g074920.2	464.242	1.00535	0.436914	0.000926363	0.00895814
Solyc10g075100.2	45.3198	-1.5868	0.906486	0.00115611	0.0107249
Solyc10g075107.1	35.6527	-1.30832	0.907727	0.0030615	0.0231305
Solyc10g075110.2	414.399	-2.76575	0.385842	1.74709e-14	3.08639e-12
Solyc10g076180.1	183.77	2.94297	0.414316	3.36644e-14	5.71479e-12
Solyc10g076250.2	129.781	1.69745	0.603133	9.21709e-05	0.00138409
Solyc10g076360.1	566.141	1.05123	0.19505	1.41704e-08	6.88834e-07
Solyc10g076410.1	374.048	3.11012	0.262817	1.19651e-33	1.85707e-30
Solyc10g076480.2	231.2	4.47255	0.837146	1.52631e-09	9.23822e-08
Solyc10g076510.2	346.192	1.77389	0.874752	0.000524761	0.00570983
Solyc10g076660.2	222.034	3.4744	0.467655	4.20768e-15	8.23682e-13
Solyc10g076760.3	341.96	-1.49599	0.265081	9.9345e-10	6.23892e-08
Solyc10g076940.3	26.6649	-1.11207	1.04493	0.00783586	0.0471911
Solyc10g077040.2	28629.5	-2.43323	0.70447	6.69049e-06	0.00015376
Solyc10g078220.2	61.4021	5.44079	1.28458	1.6978e-07	6.28969e-06
Solyc10g078230.3	21.6557	1.84748	1.62816	0.00236451	0.0188708
Solyc10g078360.3	47.8792	5.0208	1.48484	3.39226e-06	8.58097e-05
Solyc10g078440.2	277.086	1.76876	0.544436	2.39067e-05	0.000454479
Solyc10g078470.2	189.668	3.58763	0.555151	3.38423e-12	3.51847e-10
Solyc10g078510.3	187.15	-3.63446	0.548868	1.1951e-12	1.37399e-10
Solyc10g079420.1	1428.8	1.23191	0.517383	0.000550164	0.00592395
Solyc10g079620.2	710.444	-3.5569	0.38631	1.52184e-21	6.35923e-19
Solyc10g079840.2	655.618	-2.73384	0.217484	9.23885e-38	1.54424e-34
Solyc10g080360.1	593.72	-1.05754	0.455064	0.000819626	0.00808427
Solyc10g080880.2	186.426	-1.28846	0.482924	0.000261391	0.00326851
Solyc10g081320.1	31.0016	2.89889	0.762934	1.85727e-06	5.14162e-05
Solyc10g081790.1	10.8691	1.46565	0.927665	0.00188303	0.0157742
Solyc10g081930.1	34.1749	2.17155	0.946313	0.000198746	0.00261889
Solyc10g081980.2	35.2551	1.15494	0.712314	0.00287525	0.0220686
Solyc10g083260.1	15.1515	-1.05813	0.951956	0.00812308	0.0484775
Solyc10g083290.4	600.492	2.40281	0.679657	5.10319e-06	0.000121988
Solyc10g083330.1	135.147	1.54487	0.519284	7.70489e-05	0.00119564
Solyc10g083370.1	218.259	-2.07886	0.409092	5.91175e-09	3.17176e-07
Solyc10g083380.2	721.043	-2.05127	0.422203	1.94517e-08	9.12886e-07
Solyc10g083530.2	148.073	-1.26444	0.181701	4.71694e-13	6.24966e-11
Solyc10g083690.3	191.326	3.7234	1.22981	1.51892e-05	0.000309613
Solyc10g083700.4	50.9249	3.88342	1.22675	9.96219e-06	0.000216252
Solyc10g084000.3	19.6896	-2.68214	0.64507	4.53304e-07	1.49466e-05
Solyc10g084020.1	19.897	4.27253	1.64227	3.00507e-05	0.000550103
Solyc10g084060.2	46.5412	1.82971	0.720678	0.000155283	0.00212879
Solyc10g084150.2	1597.22	1.56019	0.622305	0.000241803	0.00306901
Solyc10g084230.2	141.286	2.55011	0.66824	1.76285e-06	4.94257e-05
Solyc10g084320.3	3355.01	2.93202	0.489597	4.84497e-11	4.08048e-09
Solyc10g084340.2	157.815	-1.292	0.488606	0.000274724	0.00338982
Solyc10g084510.1	10.831	1.10995	0.798678	0.00471056	0.0321975
Solyc10g084650.3	1166.38	-1.09282	0.17842	1.89023e-10	1.38759e-08
Solyc10g084660.2	29.006	-2.06099	0.841405	0.000152082	0.0020912
Solyc10g084960.2	179.268	3.93641	1.66578	5.77905e-05	0.000948436
Solyc10g085120.3	121.342	-1.00974	0.38876	0.000463865	0.00516889
Solyc10g085330.2	251.595	-1.06948	0.362504	0.000180805	0.00241619
Solyc10g085340.1	894.6	-1.26051	0.297296	2.10523e-06	5.72521e-05
Solyc10g085350.2	57.7555	1.42729	0.574103	0.000313979	0.00378815
Solyc10g085960.2	49.7198	-1.12551	0.299465	1.57257e-05	0.000318297
Solyc10g086170.1	975.478	-1.32063	0.606577	0.000731482	0.00740305
Solyc10g086180.2	2846.7	1.19101	0.521199	0.00072401	0.00734454
Solyc10g086200.1	4.77243	1.39696	1.74787	0.00577401	0.0374406
Solyc10g086280.2	1049.66	1.87888	0.391073	3.26604e-08	1.44832e-06
Solyc10g086390.2	55.851	-3.70789	0.755019	1.87641e-08	8.86361e-07
Solyc10g086410.3	1527.57	1.52627	0.376207	2.2384e-06	6.02703e-05
Solyc10g086430.3	61.5425	-1.31189	0.481207	0.000218664	0.00282987
Solyc10g086680.1	13.7822	4.83684	1.9273	2.70794e-05	0.000507249
Solyc10g005030.4	991.797	-3.75483	0.210075	9.66401e-73	1.04995e-68
Solyc10g005080.3	3258	-2.41787	0.256422	6.78865e-23	3.35251e-20
Solyc10g005090.3	75.7548	-1.43876	0.373088	5.98939e-06	0.000139789
Solyc10g005110.3	5543.34	-1.25433	0.546621	0.000638318	0.00666187
Solyc11g005190.3	168.813	-1.08062	0.599774	0.00233527	0.0186899
Solyc11g005230.1	7.00822	-3.16141	1.42877	0.000122617	0.00174309
Solyc11g005320.1	9.07894	1.42238	1.85817	0.0054251	0.035642
Solyc11g005350.2	134.746	1.38109	0.44293	7.07216e-05	0.00111517
Solyc11g005390.3	32.0356	-1.48757	0.619539	0.000344722	0.00406427
Solyc11g005420.3	301.028	-1.51901	0.218919	2.19768e-13	3.08087e-11
Solyc11g005480.2	67.855	7.83682	1.83332	8.45291e-08	3.35853e-06
Solyc11g005635.1	95.0899	-1.25789	0.394129	7.24103e-05	0.00113767
Solyc11g005650.1	117.717	-1.20106	0.435786	0.000244977	0.00310204
Solyc11g006210.3	29.4457	-1.04897	0.384611	0.000324249	0.0038883
Solyc11g006230.3	331.156	-1.36448	0.684001	0.000987518	0.00943199
Solyc11g006300.2	173.591	-1.49647	0.660405	0.000457327	0.00511703
Solyc11g006470.2	1625.74	1.67386	0.334975	1.96111e-08	9.18385e-07
Solyc11g006485.1	8.27092	1.0356	0.899647	0.00800435	0.0480195
Solyc11g006490.2	131.12	1.62945	0.501789	3.03965e-05	0.000555965
Solyc11g006520.2	73.6138	1.07597	0.662925	0.00330689	0.0245828
Solyc11g006785.1	83.2422	3.65065	1.30174	2.67364e-05	0.000501256
Solyc11g006900.1	87.189	1.71326	0.718193	0.000257747	0.0032336
Solyc11g006970.2	899.037	1.2863	0.135082	2.2576e-22	1.02199e-19
Solyc11g007200.3	2079.9	-1.04117	0.330921	0.000110056	0.00159747
Solyc11g007250.2	257.264	-1.15572	0.65931	0.0022459	0.0180745
Solyc11g007390.1	15.8108	2.69012	1.26792	0.00019935	0.00262367
Solyc11g007490.1	25.0606	1.84019	0.987855	0.000684993	0.00705012
Solyc11g007500.2	10.1615	1.70143	0.851915	0.000609696	0.00644362
Solyc11g007570.2	85.439	1.30729	0.339723	8.36765e-06	0.000186483
Solyc11g007770.2	963.945	1.06886	0.565823	0.00200717	0.0165895
Solyc11g007890.2	61.1762	1.03404	0.845882	0.00718553	0.0441182
Solyc11g007900.3	3669.14	-1.12592	0.297605	1.44514e-05	0.00029652
Solyc11g008540.3	6926.48	1.83376	0.799786	0.000275266	0.00339266
Solyc11g008650.1	17.9146	-4.00625	1.35804	1.5994e-05	0.000322387
Solyc11g009060.2	1582.18	-1.46587	0.389241	7.77661e-06	0.000175107
Solyc11g010120.2	162.052	-1.30958	0.402693	5.5637e-05	0.000919344
Solyc11g010170.2	267.237	1.44497	0.237995	9.13629e-11	7.0398e-09
Solyc11g010210.1	20.1837	1.07376	0.572883	0.0020495	0.0168624
Solyc11g010290.2	49.5773	-1.3002	0.728468	0.00165208	0.0142679
Solyc11g010360.3	10.9162	1.95699	1.83979	0.00221055	0.0178694
Solyc11g010380.2	1850.25	2.12455	0.727334	4.22907e-05	0.000729989
Solyc11g010410.2	93.0991	-1.53188	1.42987	0.00389931	0.0277615
Solyc11g010670.1	162.994	2.3172	0.781409	3.25585e-05	0.000586134
Solyc11g010730.3	380.241	1.0172	0.397892	0.000507114	0.00556238
Solyc11g010850.2	2658.77	1.85539	0.476235	2.09391e-06	5.70157e-05
Solyc11g010930.2	103.479	-1.37005	0.275774	5.79911e-08	2.39106e-06
Solyc11g011030.2	642.758	4.34178	0.369808	2.15837e-33	3.12661e-30
Solyc11g011180.3	197.003	1.83944	0.987342	0.000685252	0.00705012
Solyc11g011240.1	270.615	1.88242	1.37394	0.00162721	0.0141261
Solyc11g011260.1	4792.25	-1.00485	0.276641	2.6371e-05	0.000496546
Solyc11g011340.2	56.8016	2.27025	1.04505	0.000241409	0.00306579
Solyc11g011380.2	6319.55	1.76077	0.444981	1.94559e-06	5.35813e-05
Solyc11g011500.2	23.5625	1.74805	0.786734	0.000356417	0.00418589
Solyc11g011580.2	43.6124	3.90089	0.712333	1.03501e-09	6.48118e-08
Solyc11g011590.2	19.9414	3.72451	1.31066	2.36554e-05	0.000450373
Solyc11g011610.2	395.652	1.13095	0.417085	0.000303106	0.00367328
Solyc11g011620.3	60.8881	1.35683	0.65215	0.000840848	0.00825239
Solyc11g011740.1	17.5502	3.75852	2.22501	0.000201223	0.00264192
Solyc11g011840.2	791.572	-1.36123	0.361278	9.84417e-06	0.000214333
Solyc11g011870.3	66.3571	1.15305	1.02076	0.00661788	0.0414694
Solyc11g011980.3	1149.16	-1.08	0.481617	0.00094727	0.00912378
Solyc11g012130.2	111.934	1.89611	0.500957	3.03831e-06	7.8315e-05
Solyc11g012220.1	56.7858	2.4288	0.57211	3.06611e-07	1.05896e-05
Solyc11g012320.3	509.059	1.4047	0.787304	0.00140179	0.0124579
Solyc11g012325.1	1123.22	1.53645	0.748999	0.000678068	0.00699518
Solyc11g012360.2	3985.54	-3.45027	0.60182	2.71984e-10	1.93135e-08
Solyc11g012590.3	45.8697	-1.98863	0.506053	1.51195e-06	4.31712e-05
Solyc11g012850.2	2205.44	-3.15777	0.396466	6.10151e-17	1.50659e-14
Solyc11g013310.2	501.626	1.32975	0.291594	4.52585e-07	1.49456e-05
Solyc11g013810.3	9329.21	-1.26875	0.607381	0.000956437	0.00918876
Solyc11g018800.3	135.319	1.2985	1.0537	0.00441472	0.0306086
Solyc11g020280.2	2840.08	1.1592	0.563425	0.00122698	0.0112163
Solyc11g020670.1	304.333	1.42428	0.359696	4.22776e-06	0.000103219
Solyc11g020960.2	24.9133	1.34834	0.670174	0.000979427	0.00936794
Solyc11g021020.1	80.9235	-5.28659	0.851871	6.01602e-12	5.94191e-10
Solyc11g021360.3	60.8561	-1.38843	0.459145	8.99831e-05	0.0013597
Solyc11g032050.2	42.9229	-1.81725	0.509925	7.77368e-06	0.000175107
Solyc11g045250.1	360.34	-1.38315	0.423429	4.63207e-05	0.000786168
Solyc11g044910.2	765.19	-1.31583	0.537218	0.000411202	0.00469769
Solyc11g044840.2	33.5021	5.42101	1.73908	5.72273e-06	0.000134577
Solyc11g044450.3	245.013	1.28407	0.575286	0.000693325	0.00709621
Solyc11g044250.3	2274.96	-1.17359	0.425382	0.000253939	0.00319505
Solyc11g042630.3	98.284	-5.86255	0.702403	6.77072e-19	2.22911e-16
Solyc11g062400.2	164.992	2.10044	1.02752	0.000365449	0.00426697
Solyc11g064800.3	178.9	1.49834	0.27895	4.58144e-09	2.51389e-07
Solyc11g065830.2	3811.94	-1.42343	0.609762	0.000442462	0.00497891
Solyc11g065870.3	1483.83	-1.09519	0.36612	0.000157755	0.00215724
Solyc11g065910.1	4.24834	1.48865	1.80642	0.00490724	0.0331147
Solyc11g065930.3	1157.81	1.67478	0.268408	1.43378e-11	1.34868e-09
Solyc11g065940.2	416.127	1.12753	0.866898	0.00529794	0.0351294
Solyc11g066060.3	9261.13	1.19	0.243881	1.46175e-07	5.5335e-06
Solyc11g066620.2	1695.34	1.10534	0.360364	0.000127522	0.00180074
Solyc11g066800.2	96.9484	5.9966	1.21092	6.15692e-09	3.29516e-07
Solyc11g067110.2	110.395	-2.69105	0.437024	1.39667e-11	1.31949e-09
Solyc11g067140.2	579.259	-2.53484	0.246523	1.70097e-26	1.47842e-23
Solyc11g067180.2	22.1106	-1.53719	0.781363	0.000804349	0.00798798
Solyc11g067250.3	12.3292	1.53004	1.95364	0.0044831	0.0309937
Solyc11g068380.1	11.6224	2.84393	1.08669	6.15694e-05	0.000998389
Solyc11g068430.3	614.201	1.6318	0.563838	8.26182e-05	0.0012696
Solyc11g068530.1	258.661	-1.3623	0.557089	0.000383524	0.00443985
Solyc11g068680.2	671.317	-1.09406	0.593488	0.00210253	0.0171816
Solyc11g068770.1	209.589	1.43327	0.281278	2.4796e-08	1.1343e-06
Solyc11g068960.2	1912.66	1.10035	0.29977	2.16556e-05	0.000417159
Solyc11g069093.1	173.657	2.67007	0.963465	4.59301e-05	0.000780919
Solyc11g069450.1	331.958	-2.32094	0.424217	6.41312e-10	4.14734e-08
Solyc11g069770.2	46.2794	1.08291	0.486081	0.000973126	0.00931911
Solyc11g069880.1	11.7425	1.19199	1.10088	0.00660245	0.0414398
Solyc11g069940.1	310.139	2.32376	1.09804	0.000261432	0.00326851
Solyc11g070160.2	155.489	-1.0872	0.260153	3.60879e-06	8.98228e-05
Solyc11g071290.2	211.295	1.94437	0.70612	7.92076e-05	0.00122498
Solyc11g071460.2	1901.59	-1.40102	0.556656	0.000305964	0.00370172
Solyc11g072100.2	289.878	-1.87872	0.202166	2.56423e-22	1.13711e-19
Solyc11g072480.2	625.777	-1.87387	0.370696	9.02085e-09	4.59049e-07
Solyc11g072623.1	163.327	1.85917	1.22662	0.00130267	0.0117891
Solyc11g072710.3	6089.41	-1.81009	0.339009	2.19615e-09	1.2828e-07
Solyc11g072930.3	45.7868	6.57934	1.68457	4.37814e-07	1.45463e-05
Solyc11g073080.3	12.7533	1.27985	0.767471	0.00213025	0.0173293
Solyc11g073220.3	33.9748	-1.25233	0.464948	0.000261645	0.00326928
Solyc12g005220.2	230.917	1.29489	0.284712	5.24515e-07	1.70107e-05
Solyc12g005450.1	38.7553	5.32547	0.943863	1.77837e-10	1.3099e-08
Solyc12g005520.1	13.056	1.21776	1.16144	0.00660944	0.0414478
Solyc12g005640.2	108.349	1.57462	0.844889	0.000940669	0.00907226
Solyc12g005660.2	134.424	-4.28702	0.393366	3.37834e-29	4.07822e-26
Solyc12g005720.1	38.6253	3.60133	1.22578	2.00124e-05	0.000388954
Solyc12g006140.2	45059.8	-7.74106	0.77723	5.32208e-25	3.40128e-22
Solyc12g006230.3	116.004	-1.03376	0.525751	0.00182124	0.0153327
Solyc12g006260.1	129.965	1.2089	0.898096	0.00425097	0.0298158
Solyc12g006520.2	543.238	-1.37767	0.306203	5.20482e-07	1.69305e-05
Solyc12g006530.2	321.407	-1.68727	0.479435	1.13871e-05	0.000243294
Solyc12g006570.2	269.903	2.44496	1.16362	0.000246708	0.00312187
Solyc12g006805.1	904.636	-1.06877	0.322926	6.76719e-05	0.00108121
Solyc12g007045.1	62.1363	2.10159	1.16196	0.000590012	0.00626913
Solyc12g007070.2	573.776	-1.35439	0.311888	1.09402e-06	3.24755e-05
Solyc12g007170.3	2862.52	1.83309	0.204479	5.95049e-21	2.35088e-18
Solyc12g007300.1	35.6058	1.25712	0.516843	0.000471386	0.00522589
Solyc12g008350.3	118.507	1.20637	0.683887	0.00201332	0.0166277
Solyc12g008510.2	328.284	1.03479	0.342147	0.000154023	0.00211286
Solyc12g008520.2	102.749	1.36586	0.541534	0.000320779	0.00385094
Solyc12g008650.2	1129.32	8.0784	0.578042	6.79318e-46	2.46015e-42
Solyc12g008680.3	293.277	-1.18071	0.687821	0.00230203	0.0184647
Solyc12g008690.3	1135.45	-1.20453	0.202282	4.07991e-10	2.76175e-08
Solyc12g009050.3	100.524	1.49077	0.761588	0.000876954	0.00854499
Solyc12g009220.2	464.483	2.69624	0.296345	2.24867e-21	9.21911e-19
Solyc12g009520.2	304.713	2.35334	0.672728	5.92505e-06	0.000138585
Solyc12g009560.2	5432.41	1.77448	0.471045	3.97439e-06	9.78023e-05
Solyc12g010020.3	537.182	6.94188	0.836356	1.49283e-18	4.77026e-16
Solyc12g010030.3	123.138	4.90331	1.04546	2.98001e-08	1.33343e-06
Solyc12g010380.3	2567.47	-1.10216	0.430351	0.000450064	0.00504823
Solyc12g010410.3	26.7148	1.34768	1.29499	0.00536669	0.0353707
Solyc12g010550.1	263.378	-1.94443	0.445547	2.44532e-07	8.66793e-06
Solyc12g010710.1	61.5948	2.73012	1.09001	8.49672e-05	0.00129734
Solyc12g010870.3	962.327	-1.54489	0.274721	9.44083e-10	5.94608e-08
Solyc12g010960.2	398.153	3.90767	0.572695	2.80666e-13	3.81162e-11
Solyc12g010980.3	1315.57	1.21366	0.688953	0.00199722	0.0165261
Solyc12g011033.1	110.877	3.66222	0.697406	3.57741e-09	2.00862e-07
Solyc12g011037.1	29.8071	2.25715	0.826451	6.42611e-05	0.00103432
Solyc12g011160.2	1114.74	1.08908	0.282933	1.20352e-05	0.000254521
Solyc12g011280.2	11385.8	-3.85919	0.797646	2.52992e-08	1.15489e-06
Solyc12g011320.2	39.5534	2.00821	0.748376	8.92182e-05	0.0013519
Solyc12g011410.1	263.84	-1.3994	0.380664	1.23756e-05	0.000260571
Solyc12g011450.2	58967.5	-3.72213	0.699826	2.50387e-09	1.44314e-07
Solyc12g013620.2	334.013	1.07329	0.637297	0.00296417	0.0225362
Solyc12g013690.2	406.843	1.75541	0.684802	0.000160349	0.0021831
Solyc12g013710.2	23798.9	-5.58433	0.93078	1.95517e-11	1.74831e-09
Solyc12g013900.3	4373.39	-1.08291	0.429445	0.000506359	0.00555691
Solyc12g014100.2	549.163	1.02078	0.489285	0.00144727	0.0127992
Solyc12g014110.2	290.405	1.07908	0.279648	1.17642e-05	0.000250122
Solyc12g014140.3	2861.03	-2.58963	0.645581	8.19129e-07	2.53184e-05
Solyc12g014430.2	410.374	3.37509	0.33484	3.2523e-25	2.29276e-22
Solyc12g014530.3	383.74	1.61188	0.248911	3.77219e-12	3.86631e-10
Solyc12g015630.2	396.862	-1.36337	0.482828	0.00015754	0.00215566
Solyc12g015770.3	629.328	1.20152	0.323161	1.60668e-05	0.000323555
Solyc12g017430.3	168.394	1.09577	0.314517	3.92225e-05	0.000687866
Solyc12g017460.1	1340.65	2.5231	0.404221	7.0554e-12	6.7649e-10
Solyc12g017480.3	12.6123	2.99665	1.73633	0.000331344	0.00394725
Solyc12g017530.1	77.3009	4.52858	0.542461	1.45212e-18	4.70943e-16
Solyc12g019320.2	719.445	1.81418	0.676138	0.000110471	0.00160136
Solyc12g019560.1	116.94	1.03266	0.308481	6.24437e-05	0.00101106
Solyc12g019570.2	248.957	1.3644	0.338388	3.7227e-06	9.23408e-05
Solyc12g021160.1	146.66	-1.31866	0.532425	0.00038502	0.00445005
Solyc12g021280.2	1457.7	-1.13562	0.271835	3.40896e-06	8.61316e-05
Solyc12g036267.1	10.0633	1.37308	1.59963	0.00599897	0.0385998
Solyc12g036320.3	3.67262	1.73629	1.75033	0.00313858	0.0235654
Solyc12g036330.1	124.969	2.16858	0.459912	3.65231e-08	1.59744e-06
Solyc12g036470.2	690.09	2.87443	0.975317	2.66317e-05	0.000500589
Solyc12g036800.1	101.845	1.46412	1.12497	0.00307576	0.0231979
Solyc12g150113.1	526.766	2.27531	0.226031	1.09083e-25	8.46525e-23
Solyc12g038343.1	45.0896	-1.94548	0.778374	0.000150516	0.0020726
Solyc12g038347.1	25.553	-2.88447	0.755114	1.72543e-06	4.85019e-05
Solyc12g040690.1	27.2732	-1.37844	0.412899	3.78516e-05	0.000667595
Solyc12g040740.3	13.2124	2.59838	1.92752	0.000810502	0.00801976
Solyc12g040790.2	9590.16	-3.42869	0.475602	2.09484e-14	3.61261e-12
Solyc12g042170.3	303.204	-1.37689	0.516522	0.000225675	0.00289645
Solyc12g042180.1	172.72	-1.3968	0.578043	0.000386066	0.00445978
Solyc12g042480.3	640.113	4.06567	1.22116	5.94109e-06	0.000138811
Solyc12g042520.3	32.7812	1.87753	1.23805	0.00127506	0.0115972
Solyc12g042580.2	220.681	1.02873	0.580267	0.00270711	0.0210608
Solyc12g042600.2	247.307	1.45776	0.836771	0.00140414	0.0124685
Solyc12g042770.3	10600.9	-1.53515	0.294093	9.23483e-09	4.66659e-07
Solyc12g042780.2	10.9259	-2.40741	1.44612	0.000590423	0.00627043
Solyc12g042920.2	3253	-1.36296	0.18926	5.89241e-14	9.3457e-12
Solyc12g044240.3	331.078	2.40176	0.465875	3.68775e-09	2.05441e-07
Solyc12g044250.2	130.151	1.08457	0.523884	0.00135311	0.0121478
Solyc12g044710.1	5.28797	-2.18883	2.0528	0.00165833	0.0143086
Solyc12g045020.2	39.8711	2.54142	1.93331	0.000892195	0.0086663
Solyc12g045030.2	2681.58	1.22384	0.968099	0.00474491	0.0323269
Solyc12g045035.1	159.521	3.83311	1.20185	9.58293e-06	0.000209274
Solyc12g049030.1	97.9205	2.86223	1.55409	0.000300714	0.00364633
Solyc12g049350.2	50.1482	3.4364	0.654652	3.63682e-09	2.03671e-07
Solyc12g049400.2	143.502	3.88689	0.720684	1.61545e-09	9.67001e-08
Solyc12g049440.3	79.658	-1.36633	0.554267	0.000364527	0.0042585
Solyc12g049470.3	68.6697	-1.3824	0.360758	7.47873e-06	0.00016963
Solyc12g049560.2	457.094	-1.03948	0.171603	3.15301e-10	2.19589e-08
Solyc12g056400.3	697.257	-1.62655	0.224655	1.68128e-14	2.99447e-12
Solyc12g056460.3	82.4793	2.11885	0.559357	2.33235e-06	6.25675e-05
Solyc12g056480.2	100.657	9.43172	1.40464	9.21907e-14	1.39112e-11
Solyc12g056590.2	39.924	3.54031	1.34998	4.24184e-05	0.000730936
[truncated: 56 more rows]

## Sheet: DC24_vs_DC12_DEGs
gene	baseMean	log2FoldChange	lfcSE	pvalue	padj
Solyc01g005120.3	407.896	-1.3699	0.187907	1.75124e-14	2.77756e-12
Solyc01g005290.4	331.611	1.44447	0.378412	3.02075e-06	0.000106245
Solyc01g005300.4	3880.36	5.29354	0.261674	1.21358e-92	6.59245e-89
Solyc01g005440.4	5512.23	2.21643	0.381776	8.17333e-11	7.72167e-09
Solyc01g006020.4	1626.23	1.43402	0.412178	9.18781e-06	0.000280396
Solyc01g006150.3	1102	1.22385	0.263403	1.79886e-07	8.72488e-06
Solyc01g006290.4	2233.88	-1.68524	0.517503	1.24426e-05	0.000363394
Solyc01g006390.2	7.73871	1.13463	1.28902	0.00345356	0.0369303
Solyc01g006400.4	6619.4	1.87419	0.503066	2.23007e-06	8.18535e-05
Solyc01g006670.2	182.518	2.58471	0.367197	3.46503e-14	5.26515e-12
Solyc01g006680.4	1042.71	5.49689	0.252797	1.64316e-106	1.78521e-102
Solyc01g006780.4	79.4274	-1.9764	0.32738	2.02267e-11	2.09288e-09
Solyc01g006790.3	147.625	-1.19704	0.555546	0.000347151	0.00588856
Solyc01g006840.3	7.76677	-1.56599	1.67293	0.00166988	0.0210346
Solyc01g006920.4	30.6879	1.24712	0.523632	0.000197982	0.00367687
Solyc01g007100.3	2800.56	-1.38944	0.204292	5.36397e-13	6.8993e-11
Solyc01g007810.1	148.3	-2.29272	1.15504	0.000152042	0.00298439
Solyc01g007950.4	98.7126	2.26443	0.385472	5.51663e-11	5.35137e-09
Solyc01g009770.3	49.5265	-1.01821	0.343919	6.30908e-05	0.00146464
Solyc01g010250.4	324.868	1.30085	0.229452	9.10515e-10	7.30058e-08
Solyc01g014320.4	203.875	-1.36219	0.262065	9.65402e-09	6.47445e-07
Solyc01g028803.1	196.447	-2.42768	0.453848	1.16883e-09	9.30314e-08
Solyc01g056310.3	21.2977	-1.59171	0.614692	7.7936e-05	0.00174635
Solyc01g058350.1	47.6738	-1.30041	0.371878	1.06816e-05	0.000319257
Solyc01g066760.2	70.7799	1.43147	0.449624	2.16521e-05	0.000577275
Solyc01g067120.4	192.061	-1.4283	0.623415	0.000186122	0.00350758
Solyc01g067800.3	547.348	1.10938	0.286687	3.92209e-06	0.00013421
Solyc01g067890.4	8827.48	-2.40635	0.402525	3.1761e-11	3.19507e-09
Solyc01g068560.3	1090.89	-2.48088	0.326848	5.55522e-16	1.11768e-13
Solyc01g079150.4	918.152	-1.23015	0.584673	0.000366766	0.00617309
Solyc01g079170.3	25.08	-1.03078	0.87553	0.00288352	0.0323804
Solyc01g079470.4	11532.1	2.37533	0.748714	9.54724e-06	0.000290143
Solyc01g079940.4	460.294	-1.58193	0.618157	8.45617e-05	0.00186732
Solyc01g080100.3	397.217	-1.19274	0.306673	3.47122e-06	0.000120297
Solyc01g080910.2	437.432	2.27712	0.383128	3.6625e-11	3.61738e-09
Solyc01g081230.2	26.8229	1.05997	0.673641	0.00138567	0.0181163
Solyc01g081390.4	831.59	1.65116	0.465866	5.38279e-06	0.000177216
Solyc01g081560.2	25.7462	1.20302	0.54097	0.000297235	0.00518765
Solyc01g087150.3	44.8859	-1.39373	0.747912	0.000466477	0.00751934
Solyc01g087260.4	4038.61	-1.53595	0.32983	8.4506e-08	4.47861e-06
Solyc01g087270.3	225.152	-2.52766	0.647425	8.78361e-07	3.6285e-05
Solyc01g087560.3	1580.36	-1.31886	0.220807	1.4694e-10	1.34154e-08
Solyc01g088660.3	695.679	1.12297	0.266	1.10167e-06	4.40851e-05
Solyc01g089980.4	1332.16	-1.2541	0.289415	6.28357e-07	2.67717e-05
Solyc01g090340.3	995.317	-1.06983	0.538691	0.000603298	0.00925989
Solyc01g090560.4	156.792	1.77664	0.424562	4.26394e-07	1.89471e-05
Solyc01g090790.4	1664.71	-1.12659	0.333369	1.83222e-05	0.000505266
Solyc01g090800.3	124.772	-1.76259	0.540621	1.12515e-05	0.000332178
Solyc01g090840.3	88.4621	1.45115	0.42507	1.08852e-05	0.000323562
Solyc01g090965.1	3377.2	-1.64005	1.02317	0.000559482	0.00870844
Solyc01g091170.3	1306.96	5.38614	0.611281	2.34356e-20	7.83433e-18
Solyc01g091190.3	1803.8	1.05946	0.444084	0.000255085	0.00455443
Solyc01g091350.4	258.819	1.12578	0.335961	1.99219e-05	0.000541118
Solyc01g091370.4	198.443	1.15768	0.360984	2.91617e-05	0.000745476
Solyc01g091700.4	117.655	-1.15998	0.694982	0.000970365	0.0136473
Solyc01g091830.3	111.756	1.32835	0.528737	0.000131823	0.00267699
Solyc01g091870.3	34.6664	-5.47526	0.948277	1.1133e-10	1.04271e-08
Solyc01g094210.2	634.281	-3.13578	0.486234	2.33129e-12	2.75307e-10
Solyc01g094590.4	67.8109	-1.13908	0.312297	8.02882e-06	0.000250921
Solyc01g094830.4	812.249	1.214	0.264458	2.31883e-07	1.10094e-05
Solyc01g094870.3	19.0179	1.02981	0.992964	0.00352974	0.03745
Solyc01g094940.4	2186.4	-1.0029	0.180016	2.15061e-09	1.63394e-07
Solyc01g095030.3	490.389	-1.28532	0.503326	0.000127617	0.00261111
Solyc01g095140.4	22.7075	1.66483	1.15808	0.000729153	0.0108593
Solyc01g095240.3	98.2307	-2.37033	0.961695	5.42365e-05	0.00128658
Solyc01g095530.2	3273.76	-4.58595	0.639995	1.6185e-14	2.6245e-12
Solyc01g095570.3	912.504	-1.28579	0.313376	1.44104e-06	5.56172e-05
Solyc01g095930.4	790.809	1.23505	0.627348	0.000479499	0.00768932
Solyc01g095960.4	635.344	7.78735	1.08379	8.48347e-15	1.42897e-12
Solyc01g096040.4	3012.54	1.17878	0.537387	0.000328818	0.00561704
Solyc01g096400.4	410.12	2.34973	0.336813	4.47361e-14	6.65802e-12
Solyc01g096420.3	117.348	1.02753	0.703863	0.00181304	0.0225118
Solyc01g096620.4	356.29	-2.30203	0.25939	1.1032e-20	3.805e-18
Solyc01g096630.3	467.985	-2.41775	0.249384	5.94639e-24	2.53351e-21
Solyc01g097240.3	340.79	1.38895	1.15767	0.00152522	0.0195525
Solyc01g097510.4	277.617	1.14954	0.490823	0.00024882	0.00446828
Solyc01g097520.4	846.092	1.63508	0.370385	2.02268e-07	9.70219e-06
Solyc01g097770.4	7362.78	-1.37452	0.308902	3.09792e-07	1.43223e-05
Solyc01g097860.4	5598.48	-1.13206	0.4171	0.00010744	0.00226877
Solyc01g098400.3	110.936	-1.59067	0.357204	1.87017e-07	9.03042e-06
Solyc01g098410.4	396.462	-1.08122	0.202881	8.14986e-09	5.55136e-07
Solyc01g098910.3	276.935	1.10721	0.511766	0.000390816	0.00649736
Solyc01g099010.3	245.029	-1.85474	0.512725	3.30784e-06	0.000114818
Solyc01g099560.3	64.9567	-5.05482	0.733304	1.00567e-13	1.45682e-11
Solyc01g099580.3	16.5642	-1.16999	1.2094	0.00295934	0.0329087
Solyc01g099630.4	5633.55	-1.79634	1.17213	0.00053646	0.0084225
Solyc01g099880.4	32.4725	-1.12352	0.608315	0.000732042	0.0108818
Solyc01g100000.3	448.08	2.46784	0.239781	1.5632e-26	8.49171e-24
Solyc01g100210.3	103.453	1.91318	0.398505	2.16872e-08	1.33875e-06
Solyc01g100230.3	990.496	2.69034	0.2775	7.62642e-24	3.12669e-21
Solyc01g100800.2	37.3137	1.05521	0.393755	0.000126978	0.00260294
Solyc01g100910.3	118.972	-1.07452	0.905882	0.00261222	0.0298521
Solyc01g102270.2	352.933	-1.71643	0.262963	1.18362e-12	1.44489e-10
Solyc01g102610.3	1952.24	-1.32446	0.57939	0.000217634	0.00399069
Solyc01g102790.3	42.0302	1.48991	0.406561	4.66528e-06	0.000156438
Solyc01g103030.3	272.108	1.23386	0.619344	0.000458174	0.0074278
Solyc01g104750.4	102.161	-1.12605	0.256507	5.72513e-07	2.46828e-05
Solyc01g104950.4	11200.4	-1.38388	0.662144	0.000301029	0.00523284
Solyc01g105020.3	3297.97	-1.22074	0.517965	0.000217269	0.00398737
Solyc01g105030.3	40524.7	-2.74268	0.60151	6.22546e-08	3.44878e-06
Solyc01g105050.3	37843.1	-1.60742	0.94068	0.00047757	0.00766405
Solyc01g105120.4	5412.43	-3.90933	0.246546	3.53474e-58	8.53404e-55
Solyc01g105360.3	644.891	1.84589	0.727864	6.73953e-05	0.00154639
Solyc01g105650.4	10.6106	4.77594	1.91387	1.7894e-05	0.000495309
Solyc01g105890.3	438.075	1.23333	1.02679	0.00192933	0.023561
Solyc01g106040.3	106.43	2.21086	0.305182	5.84602e-15	1.00816e-12
Solyc01g106060.3	585.918	1.56707	0.521189	2.87999e-05	0.000739709
Solyc01g106250.4	22.9132	1.49203	0.60501	0.000116796	0.00243091
Solyc01g106470.3	902.703	-1.12645	0.266055	1.05046e-06	4.21912e-05
Solyc01g106620.2	514.028	2.46576	0.923846	3.26421e-05	0.000822831
Solyc01g106690.3	1462.92	-1.86033	0.31689	6.20755e-11	5.96831e-09
Solyc01g106700.3	21.1657	-1.35622	0.701801	0.000429658	0.00704075
Solyc01g106790.3	1088.58	-1.29888	0.399081	2.15713e-05	0.000575826
Solyc01g106820.3	598.01	-2.47938	0.657576	1.42645e-06	5.51519e-05
Solyc01g106910.4	387.884	-1.71762	0.382906	1.26449e-07	6.37495e-06
Solyc01g107180.3	1483.4	-1.44297	0.263921	1.78913e-09	1.40347e-07
Solyc01g107460.2	913.814	-3.41712	0.884865	9.57534e-07	3.91095e-05
Solyc01g108020.3	463.514	1.20648	0.485457	0.000166637	0.00321569
Solyc01g108100.3	102.77	4.74677	0.489284	6.89959e-24	2.8831e-21
Solyc01g108270.4	8.18869	-3.031	1.38147	6.61217e-05	0.00152199
Solyc01g108330.2	85.4596	2.14375	0.357468	2.53224e-11	2.59543e-09
Solyc01g108910.4	3972.03	4.30777	0.480964	8.09232e-21	2.93064e-18
Solyc01g109150.4	69.5041	3.92308	0.885264	1.12117e-07	5.73046e-06
Solyc01g109670.3	174.71	1.00085	0.84171	0.0030092	0.0332905
Solyc01g109710.3	607.392	1.77781	0.714157	7.9952e-05	0.00178
Solyc01g110340.4	835.459	-1.19539	0.798654	0.00125319	0.0167986
Solyc01g110370.4	339.914	-3.15809	0.267104	8.50706e-34	7.39399e-31
Solyc01g110500.3	25.4894	-1.14077	1.21202	0.00321137	0.0348899
Solyc01g110520.3	2602.85	-1.38102	0.234745	2.03246e-10	1.80259e-08
Solyc01g110570.3	112.513	-1.89704	0.822411	0.000107055	0.00226283
Solyc01g110670.3	84.8096	-1.69106	0.490973	7.01282e-06	0.000223106
Solyc01g110710.3	10.6132	-1.44269	1.44073	0.00185198	0.0228516
Solyc01g110720.2	26.1525	-1.13561	0.793708	0.00156069	0.0199133
Solyc01g110920.4	260.644	-1.1725	0.203522	7.44956e-10	6.03998e-08
Solyc01g110940.3	82.6005	-2.42548	0.583153	3.31428e-07	1.52254e-05
Solyc01g111000.4	20.1395	-1.16553	0.88141	0.00178086	0.022252
Solyc01g111100.5	219.074	-1.0703	0.399565	0.000125435	0.00258132
Solyc01g111350.3	1503.53	3.76955	0.496422	7.37562e-16	1.45695e-13
Solyc01g112080.3	552.361	1.11423	0.245038	3.02856e-07	1.40315e-05
Solyc01g112260.4	1170.77	-1.55812	0.229902	3.36023e-13	4.47941e-11
Solyc02g005180.3	1046.75	-1.86146	0.263576	2.21852e-14	3.49321e-12
Solyc02g014860.3	2127.01	6.52959	0.42201	7.79746e-56	1.69431e-52
Solyc02g020910.4	2203.13	-1.18074	0.141472	8.58747e-18	2.19526e-15
Solyc02g037500.1	60.2232	1.66018	0.863191	0.000297741	0.00518961
Solyc02g037555.1	25.9893	2.54665	0.954054	3.13548e-05	0.000794065
Solyc02g062300.3	72.9944	1.02509	1.02002	0.00371464	0.0390307
Solyc02g062610.3	1202.71	-1.96206	0.509162	1.29543e-06	5.09013e-05
Solyc02g063000.4	110.105	-6.26316	0.927389	1.9102e-13	2.62701e-11
Solyc02g063523.1	68.5392	-2.69798	1.05138	3.67065e-05	0.000912581
Solyc02g063527.1	32.2392	-1.71873	1.74132	0.001309	0.0173858
Solyc02g063547.1	80.7405	-2.03011	0.755206	4.05495e-05	0.000993348
Solyc02g065230.3	249.324	-1.35492	0.415317	1.94904e-05	0.000532714
Solyc02g065350.3	110.393	1.58554	0.523055	2.63509e-05	0.000684085
Solyc02g065590.3	134.862	-1.2935	0.412632	3.01409e-05	0.000766003
Solyc02g067230.3	93.0826	-1.18754	0.344296	1.41581e-05	0.000406933
Solyc02g067750.4	210.22	9.77435	1.45742	3.14385e-13	4.21684e-11
Solyc02g068640.3	610.647	1.25489	0.245291	1.92505e-08	1.202e-06
Solyc02g068660.3	148.062	-1.45363	0.610422	0.000148074	0.00293836
Solyc02g069110.4	424.468	3.04367	0.607159	7.95486e-09	5.43557e-07
Solyc02g069510.1	33.4864	-2.09366	0.505303	3.81485e-07	1.70913e-05
Solyc02g069580.3	781.247	1.01691	0.204163	4.23194e-08	2.44563e-06
Solyc02g069860.4	311.222	-2.06145	0.304505	1.61329e-13	2.26163e-11
Solyc02g070010.1	211.057	1.17522	0.260396	3.35842e-07	1.53956e-05
Solyc02g070040.1	86.0944	1.58758	0.381938	6.54034e-07	2.77027e-05
Solyc02g070110.1	9.27148	1.32627	1.52384	0.00250678	0.0289118
Solyc02g070490.4	854.354	-1.30818	0.360083	6.94301e-06	0.000221209
Solyc02g070800.2	10415.9	1.60893	0.735959	0.000185059	0.00349362
Solyc02g070890.3	924.633	-1.33295	0.307241	5.34225e-07	2.32164e-05
Solyc02g070920.3	17.5904	-1.90514	0.809667	9.61755e-05	0.00207116
Solyc02g070910.3	117.75	-3.58423	0.430909	2.24231e-18	5.9648e-16
Solyc02g070940.1	75684.3	-4.30984	0.6669	2.09059e-12	2.52369e-10
Solyc02g070950.1	43941.1	-6.12329	0.861346	1.6376e-14	2.63581e-12
Solyc02g070970.1	45233.6	-5.42455	1.11195	1.23768e-08	8.17435e-07
Solyc02g070980.1	39179.6	-6.63354	0.970127	1.00279e-13	1.45682e-11
Solyc02g070990.1	24979.5	-1.64351	1.38229	0.00111344	0.0152451
Solyc02g071000.1	41659.2	-6.32446	1.0358	1.26031e-11	1.34242e-09
Solyc02g071010.1	77162.1	-4.30185	0.94866	7.03507e-08	3.81209e-06
Solyc02g071020.3	169.403	-2.69012	0.555944	1.70422e-08	1.08595e-06
Solyc02g071380.2	462.139	-3.07917	0.709422	1.64018e-07	8.06325e-06
Solyc02g071700.3	1378.96	1.97741	0.604061	8.88284e-06	0.000273006
Solyc02g071720.2	113.763	2.04849	0.545776	1.75953e-06	6.62613e-05
Solyc02g072120.3	55.4544	1.71397	0.33154	4.33815e-09	3.12132e-07
Solyc02g072150.3	1157.23	-1.51915	0.225482	5.07766e-13	6.60674e-11
Solyc02g072260.4	321.101	-1.57234	0.557927	4.62218e-05	0.00111843
Solyc02g072540.3	652.937	-4.06569	0.656665	1.1986e-11	1.28298e-09
Solyc02g072550.1	8.34551	-4.76527	1.82037	1.44437e-05	0.000414593
Solyc02g072560.1	9.80608	-2.17411	1.63711	0.000526518	0.0083024
Solyc02g076690.3	5240.37	2.57041	0.581028	1.10082e-07	5.6548e-06
Solyc02g076730.3	414.097	1.22986	0.236668	1.3576e-08	8.83211e-07
Solyc02g076740.3	266.089	1.11678	0.281507	2.79273e-06	9.94806e-05
Solyc02g076750.3	841.921	1.23296	0.249429	4.63129e-08	2.6413e-06
Solyc02g077650.2	34.8221	1.2796	0.445311	6.01936e-05	0.00140942
Solyc02g078160.3	51.3385	-1.22347	0.941386	0.00167647	0.0210933
Solyc02g078450.3	1147.16	-1.56117	0.476111	1.37272e-05	0.000396647
Solyc02g078670.3	3776.26	-1.21122	0.151512	1.40787e-16	3.05915e-14
Solyc02g078890.1	72.0407	1.86316	0.435353	2.56214e-07	1.20504e-05
Solyc02g079490.3	32.759	-4.51009	1.44418	5.70561e-06	0.000185873
Solyc02g079550.3	157.742	2.88751	0.619218	4.01413e-08	2.35102e-06
Solyc02g079560.1	60.6674	1.87716	0.806516	0.000104179	0.00221498
Solyc02g079870.4	83.2052	1.36774	0.2694	1.75399e-08	1.10792e-06
Solyc02g079890.2	71.8612	5.09455	0.802736	3.79059e-12	4.33504e-10
Solyc02g080770.2	35.6552	1.86049	0.602317	1.66198e-05	0.000464181
Solyc02g081060.4	537.468	3.67856	0.513067	1.73109e-14	2.76579e-12
Solyc02g081340.3	616.952	-1.12863	0.679664	0.00104069	0.0144585
Solyc02g081550.3	96.0506	-1.52839	0.471518	1.60119e-05	0.000450678
Solyc02g081690.1	203.43	1.09887	0.545956	0.000544493	0.00850945
Solyc02g082240.1	17.5004	1.42229	0.69866	0.000318734	0.00546628
Solyc02g082440.2	605.855	-1.05552	0.247555	9.34101e-07	3.83688e-05
Solyc02g082550.3	365.62	-1.11518	0.157261	1.70733e-13	2.37812e-11
Solyc02g083020.1	8.5199	-1.11381	0.9191	0.00233298	0.0272956
Solyc02g083835.1	1210.57	-1.31131	0.256333	1.68412e-08	1.07948e-06
Solyc02g083850.3	93.2571	1.58224	1.13033	0.000856492	0.0123659
Solyc02g084420.3	87.293	-4.36311	0.388248	6.80192e-31	5.09652e-28
Solyc02g084430.3	119.333	-3.33583	0.502955	7.18528e-13	9.07726e-11
Solyc02g084440.4	61577.8	-1.55987	0.422605	3.80676e-06	0.000130675
Solyc02g084880.3	98.1613	1.07346	0.500655	0.000428826	0.00703242
Solyc02g084990.3	2090.89	-2.07521	0.479455	1.75692e-07	8.54053e-06
Solyc02g085020.4	921.186	-1.2104	0.674109	0.000701248	0.0105304
Solyc02g085730.3	2830.2	1.89276	0.284161	3.63381e-13	4.81458e-11
Solyc02g085750.4	235.814	-1.20223	0.498251	0.000197175	0.00366502
Solyc02g085760.2	8619.16	-2.13319	0.588822	2.64833e-06	9.52742e-05
Solyc02g085770.4	2066.79	-3.71614	0.6882	1.1687e-09	9.30314e-08
Solyc02g086260.1	91.7251	1.1028	0.351687	3.71921e-05	0.000923596
Solyc02g086458.1	14115.9	-1.00112	0.718591	0.00214896	0.0256564
Solyc02g086490.3	21.9952	-1.16479	0.64156	0.000726804	0.0108467
Solyc02g086650.3	1554.69	-2.56228	0.757587	4.90717e-06	0.000163289
Solyc02g086880.4	1559.28	2.24887	0.779384	2.1706e-05	0.000578002
Solyc02g087070.4	79.356	4.29074	1.98367	3.85017e-05	0.000949606
Solyc02g087520.3	45.009	1.10176	0.750759	0.00155495	0.0198516
Solyc02g087770.3	981.691	1.07892	0.445125	0.00022787	0.00414689
Solyc02g087960.3	175.492	-1.74301	0.489248	4.49687e-06	0.000151492
Solyc02g088070.3	85.1415	2.50626	0.512142	1.24747e-08	8.21404e-07
Solyc02g088650.1	15.6631	1.0073	1.11977	0.00434788	0.0439419
Solyc02g089040.3	103.05	-1.25276	0.436771	6.32438e-05	0.00146662
Solyc02g089050.4	714.123	-1.2485	0.370329	1.65792e-05	0.000463641
Solyc02g089540.3	714.192	-4.37537	0.31867	1.78261e-44	2.4209e-41
Solyc02g089610.2	1048.79	-2.67506	0.349864	4.22103e-16	8.73513e-14
Solyc02g150147.1	430.254	-2.50936	0.396842	3.99299e-12	4.49553e-10
Solyc02g089840.3	477.409	-1.28911	0.238012	3.78231e-09	2.73813e-07
Solyc02g089850.3	496.803	-1.08305	0.229986	1.51981e-07	7.55699e-06
Solyc02g089860.1	29.4041	1.79921	0.557216	1.18619e-05	0.000348308
Solyc02g090390.4	1846.3	1.76359	0.294714	3.58308e-11	3.5551e-09
Solyc02g090430.3	1568.49	1.0579	0.362096	6.83366e-05	0.00156468
Solyc02g090440.3	34.2178	1.73402	0.523708	9.99993e-06	0.000302209
Solyc02g090540.4	316.187	-1.93706	0.616819	1.34749e-05	0.000389874
Solyc02g090810.4	37.6592	2.43842	0.552089	1.12346e-07	5.73046e-06
Solyc02g090890.4	7276.9	-3.17616	0.43602	7.49823e-15	1.27288e-12
Solyc02g091080.2	126.718	-1.74836	0.474502	2.96039e-06	0.000105031
Solyc02g091670.1	488	-2.68158	0.353491	6.70422e-16	1.33648e-13
Solyc02g091920.3	4788.51	-2.68874	0.599654	8.61575e-08	4.55503e-06
Solyc02g092000.3	773.128	-1.05943	0.240375	5.32021e-07	2.31669e-05
Solyc02g092110.3	111.212	-2.39761	0.416116	1.13911e-10	1.06231e-08
Solyc02g092150.3	169.081	-1.89905	0.338035	2.6751e-10	2.30297e-08
Solyc02g092670.1	4024.67	-1.91512	0.409132	3.88864e-08	2.29609e-06
Solyc02g092680.1	29.1864	-1.57523	0.536094	3.40315e-05	0.000853892
Solyc02g092700.3	4305.14	-1.64946	0.41572	1.22363e-06	4.82546e-05
Solyc02g092720.1	256.812	-1.20147	0.377077	2.94777e-05	0.000751784
Solyc02g092790.3	1949.76	-1.10378	0.823839	0.00193161	0.0235665
Solyc02g092860.3	99.5528	1.10795	1.04316	0.00293617	0.032718
Solyc02g093180.3	109.25	3.87289	0.786738	1.28623e-08	8.41819e-07
Solyc02g093230.4	122.771	-1.09007	0.590675	0.000776962	0.0114458
Solyc02g093590.3	600.929	2.39535	0.474773	5.69148e-09	4.00227e-07
Solyc02g093600.3	41.2428	1.48299	0.880638	0.00058272	0.00901205
Solyc02g093720.3	499.358	-1.94415	0.524759	2.25365e-06	8.25794e-05
Solyc02g093960.3	7.83934	-1.20232	1.1759	0.00261725	0.0298688
Solyc02g093980.3	2060.59	-1.09498	0.166164	5.326e-12	5.90452e-10
Solyc02g094400.4	277.526	-1.29442	0.635062	0.000380682	0.00636785
Solyc03g005760.1	85817.5	-2.29239	0.660414	4.0653e-06	0.000138456
Solyc03g005770.3	71896.5	-2.54285	0.736262	3.97476e-06	0.000135585
Solyc03g005780.3	60537.8	-4.71593	0.862108	7.23123e-10	5.88492e-08
Solyc03g005960.3	1196.02	1.09316	0.282633	3.962e-06	0.000135362
Solyc03g006490.3	596.281	-1.61821	0.868188	0.000350657	0.00593876
Solyc03g007370.3	1062.66	-2.62689	0.532426	1.05909e-08	7.01617e-07
Solyc03g007830.3	36.0578	1.52262	0.389811	1.91695e-06	7.16926e-05
Solyc03g007920.4	987.169	1.08361	0.274767	3.0495e-06	0.000107048
Solyc03g025190.4	1398.38	-1.41479	0.796578	0.000536257	0.0084225
Solyc03g025200.3	184.288	1.10773	0.47512	0.000270312	0.00477918
Solyc03g025700.2	31.4346	1.61488	0.889342	0.000386314	0.00644223
Solyc03g025710.3	571.504	-7.68917	0.615019	1.06611e-37	1.21924e-34
Solyc03g025720.3	965.642	-3.36749	0.579209	1.16143e-10	1.07849e-08
Solyc03g026000.4	110.895	3.96811	0.957689	3.39102e-07	1.54797e-05
Solyc03g031420.1	277.16	1.46442	0.250397	1.87048e-10	1.67258e-08
Solyc03g031600.3	1358.15	1.51109	0.363852	7.71585e-07	3.218e-05
Solyc03g032020.4	600.263	-1.08752	0.375436	7.11974e-05	0.00161825
Solyc03g032040.3	830.579	-1.41168	0.426315	1.55958e-05	0.000442981
Solyc03g032090.1	548.997	2.27803	0.322681	2.34033e-14	3.63236e-12
Solyc03g033360.3	166.54	-1.33259	0.27817	7.60383e-08	4.06955e-06
Solyc03g034400.3	305.394	-1.26659	0.599323	0.000340395	0.00579205
Solyc03g034410.1	12.7486	-1.56758	0.785749	0.000287238	0.00502932
Solyc03g043880.3	37.374	1.54558	0.774178	0.000294171	0.00514657
Solyc03g150111.1	121.797	1.24656	0.468941	0.000105816	0.0022432
Solyc03g044220.1	477.486	-1.07327	0.238217	3.59242e-07	1.62286e-05
Solyc03g044630.2	177.239	1.98517	0.763679	5.17208e-05	0.00123228
Solyc03g044660.3	301.607	1.23669	0.34466	8.801e-06	0.000270874
Solyc03g046270.4	336.425	-1.11519	0.413588	0.000114391	0.00239461
Solyc03g059260.4	1488.89	-1.77782	0.432966	5.87215e-07	2.52166e-05
Solyc03g063030.4	548.89	-1.00145	0.473779	0.000510184	0.00811612
Solyc03g063690.1	44.7078	1.22612	0.398037	3.80361e-05	0.000939189
Solyc03g065200.4	176.45	1.97284	1.2134	0.000383416	0.00640373
Solyc03g013160.4	198.898	3.76459	0.707933	1.80011e-09	1.407e-07
Solyc03g078650.4	191.935	1.15296	0.35696	2.74834e-05	0.000710783
Solyc03g078780.3	57.6598	-1.66121	0.702765	0.000119375	0.00247039
Solyc03g080060.1	1931.77	-1.1172	0.279381	2.49734e-06	9.02909e-05
Solyc03g080100.4	115.158	-2.40482	1.27106	0.000167786	0.00323108
Solyc03g081240.3	758.798	3.60066	0.467984	3.43741e-16	7.18187e-14
Solyc03g082610.1	425.951	-1.44547	0.396478	5.34541e-06	0.000176253
Solyc03g083320.4	16.7691	-2.7102	1.62967	0.000204682	0.0037849
Solyc03g083490.3	31.2791	-1.88181	0.770693	8.07489e-05	0.0017959
Solyc03g083770.1	5433.06	4.36734	0.295178	4.20645e-51	7.03092e-48
Solyc03g083960.3	820.231	-2.43916	0.35434	9.18577e-14	1.34863e-11
Solyc03g093110.3	9.06326	-1.61142	0.897108	0.000402726	0.00666476
Solyc03g093140.3	644.664	-1.76136	0.467411	2.17061e-06	8.00767e-05
Solyc03g093410.3	390.23	-1.05238	0.739209	0.0018424	0.0227593
Solyc03g093630.3	28.8246	1.05145	0.564366	0.000801045	0.0117336
Solyc03g095940.1	33.3477	-2.46729	0.890204	2.56722e-05	0.000668862
Solyc03g095980.3	71.9805	-1.72802	0.773913	0.000147249	0.00292732
Solyc03g096050.3	277.56	1.11282	0.80297	0.00175708	0.0219929
Solyc03g096540.3	17.6242	1.75771	0.536321	1.07591e-05	0.000320693
Solyc03g097370.4	5445.45	-2.50781	0.380907	7.36899e-13	9.25553e-11
Solyc03g097580.4	197.37	-3.44511	1.28296	2.09332e-05	0.000561315
Solyc03g097750.4	139.76	1.72584	0.277945	9.35135e-12	1.01598e-09
Solyc03g098140.3	586.979	-1.06962	0.254682	1.19909e-06	4.75086e-05
Solyc03g098320.4	534.997	-4.9335	0.473296	4.39859e-27	2.56561e-24
Solyc03g098720.3	508.547	11.8986	1.43408	1.91305e-18	5.19609e-16
Solyc03g098760.3	197.507	10.7115	1.37145	1.1339e-16	2.51412e-14
Solyc03g098780.2	4276.54	4.17004	1.0081	3.38447e-07	1.54797e-05
Solyc03g098790.3	441.572	9.58618	2.74767	5.2816e-07	2.3045e-05
Solyc03g098795.1	1280.53	13.3572	1.2883	4.60486e-27	2.56561e-24
Solyc03g020050.3	8.89218	4.34824	2.62951	7.95271e-05	0.00177417
Solyc03g019790.3	539.934	-2.61614	0.3886	2.94429e-13	3.9737e-11
Solyc03g110860.3	1138.78	-1.23265	0.526229	0.000220324	0.00402643
Solyc03g110940.3	652.428	-1.37089	0.298516	1.69258e-07	8.26472e-06
Solyc03g111290.2	101.896	1.6324	1.29246	0.0010087	0.0140952
Solyc03g111360.3	81.9078	1.38204	0.415185	1.55166e-05	0.00044131
Solyc03g111550.4	706.391	-1.7958	0.369795	1.9025e-08	1.19134e-06
Solyc03g111710.3	415.087	2.2345	0.380914	5.73225e-11	5.53582e-09
Solyc03g112160.3	669.676	1.50104	0.296998	1.34551e-08	8.77976e-07
Solyc03g112580.3	1009.99	-1.44994	0.352766	1.0312e-06	4.15713e-05
Solyc03g112680.3	13.1317	1.97306	0.67969	2.48427e-05	0.000649588
Solyc03g113260.1	130.487	-1.29174	0.276193	1.39101e-07	6.94834e-06
Solyc03g113460.1	651.529	1.0636	0.361733	6.47786e-05	0.00149742
Solyc03g113860.2	16.5599	1.11847	0.85605	0.0019873	0.0240702
Solyc03g114100.1	870.714	3.28822	0.349339	1.29469e-22	5.11496e-20
Solyc03g114130.1	418.828	2.09854	0.562584	1.85686e-06	6.95652e-05
Solyc03g114350.1	225.909	-1.44206	0.436093	1.50945e-05	0.000431563
Solyc03g114450.3	11831.2	-1.26238	0.540444	0.000213989	0.00393381
Solyc03g115380.3	222.186	1.98149	0.519573	1.47911e-06	5.67839e-05
Solyc03g115540.2	343.955	-2.51161	0.478286	2.03223e-09	1.55324e-07
Solyc03g115770.3	728.584	6.38426	0.307716	1.99006e-97	1.4414e-93
Solyc03g115900.4	58967.1	-2.97228	0.848245	3.13019e-06	0.00010935
Solyc03g115940.4	2619.75	-1.97048	0.308513	2.1642e-12	2.59811e-10
Solyc03g115980.1	32700.6	-2.27515	0.742436	1.34283e-05	0.000389045
Solyc03g116000.1	31.5482	1.33113	0.500365	9.35367e-05	0.00202436
Solyc03g116270.3	56.99	-4.20859	0.866131	1.69145e-08	1.08098e-06
Solyc03g116280.3	181.455	-1.44963	1.02514	0.00098918	0.0138492
Solyc03g116290.3	24.5247	-1.23941	1.28237	0.00263112	0.0299865
Solyc03g116460.4	1596.19	3.27064	0.217703	1.52674e-52	2.76455e-49
Solyc03g116570.3	776.337	-1.11653	0.214324	1.47671e-08	9.57833e-07
Solyc03g116630.3	214.056	-1.36542	0.866261	0.000834313	0.0120859
Solyc03g116730.4	2486.57	-2.4158	1.18435	0.000125884	0.00258294
Solyc03g116740.3	562.146	-1.81643	0.660739	4.18416e-05	0.0010227
Solyc03g116910.3	104.44	-1.45582	0.236204	2.80483e-11	2.84795e-09
Solyc03g117300.4	317.484	1.39885	0.16427	8.39419e-19	2.3688e-16
Solyc03g117310.1	83.7244	1.10398	0.392707	8.71601e-05	0.00191497
Solyc03g117330.4	119.558	1.83587	0.534017	6.07003e-06	0.000196859
Solyc03g117590.3	2054.91	-1.64263	0.789207	0.000221126	0.00403493
Solyc03g117680.4	514.471	-1.66397	0.46097	4.26774e-06	0.000144445
Solyc03g117860.3	679.172	2.44341	1.20963	0.000128446	0.00262312
Solyc03g118170.3	4962.96	1.23634	0.23524	9.9343e-09	6.64192e-07
Solyc03g118620.3	1456.86	-1.12311	0.301311	6.26595e-06	0.000202307
Solyc03g118970.3	673.127	1.05514	0.19392	4.54435e-09	3.25888e-07
Solyc03g119370.2	8.90376	3.95419	1.64539	2.94776e-05	0.000751784
Solyc03g119540.3	2843.96	-2.06893	0.512723	5.98678e-07	2.56076e-05
Solyc03g119970.3	2588.33	1.10944	0.202599	3.79299e-09	2.73813e-07
Solyc03g120020.4	919.757	-7.79873	0.566423	6.03645e-45	8.7444e-42
Solyc03g120290.3	52.523	-1.31891	0.417062	2.70113e-05	0.000699558
Solyc03g120390.3	315.731	1.1278	0.490249	0.000281424	0.00494346
Solyc03g120650.4	20.6406	-1.49164	0.898294	0.000602012	0.00925115
Solyc03g120920.1	131.298	-7.16649	0.714247	1.45104e-25	7.0702e-23
Solyc03g121090.4	535.23	-1.388	0.292513	8.17454e-08	4.35354e-06
Solyc03g121180.4	6996.96	-1.24228	0.282454	4.93673e-07	2.16271e-05
Solyc03g121240.1	41.9387	-3.7543	0.700675	1.4565e-09	1.14668e-07
Solyc03g121270.3	762.805	1.22003	0.178121	7.15116e-13	9.07726e-11
Solyc03g121790.2	10.7591	1.80601	0.82315	0.000147811	0.00293582
Solyc03g121890.1	221.971	-1.00669	0.28373	1.12234e-05	0.000331884
Solyc03g122190.3	1251.34	1.61681	0.334834	3.07547e-08	1.8359e-06
Solyc03g122340.3	872.904	2.38156	0.332523	1.22226e-14	2.01737e-12
Solyc03g123560.3	3338.83	-1.30076	0.16709	5.31607e-16	1.08974e-13
Solyc03g123610.4	2254.74	1.0909	0.241887	3.53976e-07	1.60575e-05
Solyc03g123630.4	10558.5	2.66344	0.218068	6.87432e-36	7.11296e-33
Solyc04g005550.2	456.772	1.31651	0.380748	1.17362e-05	0.000345215
Solyc04g005555.1	278.444	3.13841	0.701603	9.49005e-08	4.94507e-06
Solyc04g005657.1	6.9305	1.09481	1.32667	0.00389505	0.0404181
Solyc04g005790.3	102.947	1.60386	0.832704	0.000315616	0.00542853
Solyc04g007000.2	1198.28	-1.47061	0.698154	0.000258817	0.00460969
Solyc04g007300.4	24.3109	-1.06134	0.93095	0.00287137	0.0322772
Solyc04g007410.4	1360.01	1.67353	0.39585	4.18425e-07	1.86311e-05
Solyc04g007470.3	524.251	4.71477	0.537136	3.76317e-20	1.2025e-17
Solyc04g007980.3	695.316	1.39678	0.742439	0.000448598	0.00730156
Solyc04g007990.1	208.25	1.34166	0.253473	6.25111e-09	4.35354e-07
Solyc04g008210.2	1849.93	-1.90165	0.26638	1.22552e-14	2.01737e-12
Solyc04g008260.3	737.672	-1.49229	0.551464	6.72564e-05	0.00154484
Solyc04g009050.4	2404.79	-3.34309	0.179956	1.46499e-78	5.30546e-75
Solyc04g010250.3	1749.5	3.04571	0.540844	3.11596e-10	2.62238e-08
Solyc04g010285.1	75.8239	-1.11567	0.904634	0.0022482	0.0265063
Solyc04g012050.3	26.353	-2.50763	0.656751	1.20034e-06	4.75086e-05
Solyc04g014640.2	5.55577	1.5129	1.7072	0.00186993	0.0230208
Solyc04g014790.1	67.8917	1.27339	0.386362	1.99032e-05	0.000541118
Solyc04g015560.4	1020.07	1.49049	0.346888	4.52002e-07	2.00032e-05
Solyc04g015750.3	37795.3	-3.47928	0.6229	4.24865e-10	3.52362e-08
Solyc04g015970.3	1772.32	1.16917	0.533881	0.000336199	0.00572514
Solyc04g016000.3	14.2037	6.92454	1.41613	8.96712e-09	6.05113e-07
Solyc04g016060.1	45.8468	1.17247	0.322236	8.04877e-06	0.000250921
Solyc04g040190.1	2806.23	-1.15415	0.271539	9.72008e-07	3.96262e-05
Solyc04g040170.3	208.251	1.10838	0.3067	9.07649e-06	0.000278171
Solyc04g039960.4	19.8106	4.06409	0.889409	6.23762e-08	3.44878e-06
Solyc04g025610.2	29.7655	1.23743	0.682005	0.000647524	0.0098186
Solyc04g049360.3	1164.2	-1.02017	0.129659	5.51599e-16	1.11768e-13
Solyc04g050440.3	213.281	-2.01904	0.207004	2.19172e-24	9.92163e-22
Solyc04g050620.3	893.603	1.24578	0.610566	0.000408004	0.00674184
Solyc04g051660.3	144.816	1.62868	0.46801	6.81684e-06	0.000217828
Solyc04g051690.4	104.584	1.3514	1.1218	0.0015984	0.020311
Solyc04g051800.3	14912.9	-1.37584	0.343428	1.75433e-06	6.61803e-05
Solyc04g052890.3	12.2011	-1.45679	1.3436	0.00163759	0.0207
Solyc04g052960.1	7.90013	-3.42686	2.82139	0.000226835	0.00413152
Solyc04g052980.1	9.98834	-1.10278	1.32318	0.00381264	0.0398197
Solyc04g053010.1	15.3942	-4.1931	0.9229	6.87244e-08	3.73328e-06
Solyc04g053030.1	16.0139	-2.39342	1.28256	0.000177405	0.00337724
Solyc04g054190.3	7753.27	-2.31683	0.509856	6.34322e-08	3.49827e-06
Solyc04g055250.4	375.639	-1.05411	0.403461	0.000149941	0.00296478
Solyc04g055255.1	5.08035	3.43327	2.33131	0.00017075	0.00327181
Solyc04g056370.3	108.691	1.47694	0.294253	1.71687e-08	1.08764e-06
Solyc04g056425.1	99.9113	1.04639	0.286592	8.14039e-06	0.000253051
Solyc04g056530.2	64.5124	1.44538	0.332891	4.14413e-07	1.84903e-05
Solyc04g063200.1	27.533	7.89753	1.33662	3.82958e-11	3.7653e-09
Solyc04g063210.3	1348.85	3.08713	0.661699	4.08763e-08	2.38123e-06
Solyc04g063300.3	26.9367	1.25861	0.554495	0.000248017	0.00445754
Solyc04g064660.1	42.1513	1.47451	0.408342	5.69886e-06	0.000185873
Solyc04g064670.3	1506.8	-1.25407	0.424603	5.09723e-05	0.00121846
Solyc04g064750.2	55.7051	1.028	0.361678	8.59206e-05	0.00189156
Solyc04g064880.4	58.1707	3.31475	1.70141	8.85257e-05	0.00193857
Solyc04g071260.3	4.41435	-1.95682	2.39071	0.00105918	0.0146592
Solyc04g071480.1	1163.92	-1.56485	0.19788	6.82245e-17	1.57707e-14
Solyc04g071770.3	31.4948	1.00624	0.748922	0.00231628	0.0271616
Solyc04g071800.3	4061.32	-2.45001	0.485497	5.74301e-09	4.02548e-07
Solyc04g071890.3	1379.29	2.7749	0.637788	1.53374e-07	7.59199e-06
Solyc04g071900.4	1134.58	2.07716	0.57215	2.66029e-06	9.55462e-05
Solyc04g071990.3	3610.15	2.86322	0.27844	2.25352e-26	1.19431e-23
Solyc04g072940.4	164.672	-1.7	0.376608	1.1475e-07	5.83933e-06
Solyc04g074440.1	54.2759	-1.23815	0.563416	0.000298064	0.00518961
Solyc04g074770.2	1725.78	4.48776	0.507146	2.07378e-20	7.0408e-18
Solyc04g076220.3	597.083	-2.34785	0.418598	2.68564e-10	2.30297e-08
Solyc04g076970.3	35.5652	-1.07831	0.688303	0.00135672	0.0178344
Solyc04g077140.3	601.742	-1.06239	0.39693	0.000127121	0.00260341
Solyc04g077340.3	600.646	-1.25238	0.451434	7.96466e-05	0.00177502
Solyc04g077500.4	3626.41	-2.48871	0.278689	8.26317e-21	2.94345e-18
Solyc04g077620.1	90.4034	1.99178	0.410954	1.61971e-08	1.04126e-06
Solyc04g077840.2	46.1964	-1.40451	0.518689	7.54743e-05	0.00170299
Solyc04g078110.1	377.179	-1.28202	0.351534	6.89978e-06	0.000220155
Solyc04g078195.1	1938.46	-1.0139	0.461248	0.000415225	0.00683297
Solyc04g078325.1	30.8368	2.58957	1.26473	0.000111233	0.00233976
Solyc04g078370.3	40.6528	3.50476	0.857022	4.30279e-07	1.90807e-05
Solyc04g078520.3	745.957	-1.12497	0.418127	0.000114729	0.00239936
Solyc04g078800.3	89.8733	2.62328	0.566966	4.50904e-08	2.59198e-06
Solyc04g078880.3	260.782	5.75028	0.844504	1.48484e-13	2.09507e-11
Solyc04g078900.3	350.883	-1.62641	0.529934	2.26119e-05	0.00059773
Solyc04g079120.3	764.91	-1.05913	0.17536	1.64185e-10	1.48032e-08
Solyc04g080040.3	606.467	-2.91313	0.442575	9.26682e-13	1.15723e-10
Solyc04g080700.4	7102.46	1.45839	0.487012	3.44708e-05	0.000861928
Solyc04g080820.2	927.448	1.86538	0.354171	2.0127e-09	1.54537e-07
Solyc04g080850.3	4291.08	1.07101	0.168833	2.59893e-11	2.65127e-09
Solyc04g081300.4	1690.61	-1.86211	0.54558	6.3963e-06	0.000206209
Solyc04g081630.2	4.28543	1.55783	2.13989	0.00179884	0.0223994
Solyc04g082150.1	15.708	1.39714	1.00801	0.00111513	0.0152586
Solyc04g082290.4	473.763	-3.0225	0.363422	2.25097e-18	5.9648e-16
Solyc04g082420.3	2418.01	-2.04867	0.194641	8.27803e-28	4.99648e-25
Solyc04g082830.3	43.103	1.78258	1.05752	0.000412341	0.00679799
Solyc05g005000.4	481.351	-1.32486	0.239695	1.86947e-09	1.45078e-07
Solyc05g005870.3	819.836	-3.5251	1.37461	2.59238e-05	0.000673801
Solyc05g006220.3	228.917	2.21032	0.397068	3.26993e-10	2.73278e-08
Solyc05g006550.4	614.03	-1.89394	0.4428	2.50651e-07	1.18143e-05
Solyc05g006650.3	2343.28	-1.20545	0.194221	4.9738e-11	4.84645e-09
Solyc05g007020.4	2495.41	-1.23458	0.25937	1.07183e-07	5.54518e-06
Solyc05g007070.2	3647.67	1.19261	0.22666	1.04677e-08	6.95571e-07
Solyc05g007410.1	17.3233	-2.02158	0.970437	0.000153536	0.00301099
Solyc05g007420.2	406.002	-1.1457	0.369836	3.97248e-05	0.000974244
Solyc05g007480.1	718.461	-1.56814	0.317194	1.95862e-08	1.21945e-06
Solyc05g007510.4	1856.33	1.01831	0.584825	0.00108428	0.0149022
Solyc05g007880.4	662.355	-2.80974	0.237597	8.0108e-34	7.25278e-31
Solyc05g008000.3	105.177	1.02863	0.33541	4.6955e-05	0.00113365
Solyc05g008070.4	247.766	-2.14222	0.279268	2.22141e-16	4.73226e-14
Solyc05g008080.3	31.8976	-2.40129	0.450923	1.31606e-09	1.03988e-07
Solyc05g008120.4	147.402	2.11151	0.813084	4.74223e-05	0.00114113
Solyc05g008920.3	843.122	-1.02061	0.312656	2.67919e-05	0.000694704
Solyc05g009070.4	683.383	-1.19437	0.214754	2.1608e-09	1.63596e-07
Solyc05g009310.3	1175.89	6.89467	0.635254	2.61484e-29	1.72175e-26
Solyc05g009760.3	323.816	1.02756	0.281301	8.06093e-06	0.00025094
Solyc05g010240.4	1334.63	2.63295	0.681435	1.00676e-06	4.07374e-05
Solyc05g010630.4	33.9812	-1.08649	1.13335	0.00348315	0.0371706
Solyc05g011890.1	823.49	-1.29811	0.291438	3.5663e-07	1.61442e-05
Solyc05g012030.1	98.1522	-3.80513	0.83421	6.57512e-08	3.60785e-06
Solyc05g012110.4	1023.63	-1.16847	0.259538	3.53814e-07	1.60575e-05
Solyc05g012230.4	261.762	-3.54684	0.446414	4.76403e-17	1.11309e-14
Solyc05g012810.3	39.1677	-1.06309	0.396587	0.000125759	0.00258294
Solyc05g013560.3	992.896	1.08508	0.392332	9.95738e-05	0.00213166
Solyc05g014190.4	890.903	-1.03805	0.318985	2.75102e-05	0.000710783
Solyc05g014700.3	88.4847	-1.11398	0.333365	2.06327e-05	0.000554174
Solyc05g020020.4	1188.86	1.20477	0.243124	4.58601e-08	2.62235e-06
Solyc05g024010.3	448.367	3.57284	0.300525	3.74372e-34	3.53684e-31
Solyc05g024260.3	717.142	-3.20924	0.500748	3.05224e-12	3.52777e-10
Solyc05g025890.3	244.918	-2.46947	0.372616	5.36602e-13	6.8993e-11
Solyc05g043330.3	435.631	-1.21393	0.823422	0.00126459	0.0169202
Solyc05g047510.3	5.70123	4.09869	2.10423	5.93894e-05	0.0013921
Solyc05g047580.4	23.0675	-1.3634	0.671854	0.000350495	0.00593876
Solyc05g050560.1	460.961	1.36267	0.157021	2.38398e-19	7.09609e-17
Solyc05g050570.3	27.1743	1.0992	0.658479	0.00107802	0.0148443
Solyc05g050580.3	448.837	1.20861	0.273385	4.71961e-07	2.07596e-05
Solyc05g050750.1	33.6807	-2.66497	0.780766	4.36011e-06	0.000147113
Solyc05g050830.3	132.965	-1.41254	0.27229	8.77877e-09	5.94249e-07
Solyc05g051200.1	289.235	-1.2624	0.477887	0.000107618	0.00227032
Solyc05g051220.3	264.127	-1.06812	0.375237	8.24063e-05	0.00182715
Solyc05g051240.1	1060.81	-1.17821	0.273313	7.55058e-07	3.16731e-05
Solyc05g051460.3	269.577	2.04007	0.44775	6.39751e-08	3.51928e-06
Solyc05g051480.2	23.0419	1.54312	0.927567	0.000561073	0.00872186
Solyc05g051580.3	244.862	-5.59174	0.587423	3.17229e-23	1.27649e-20
Solyc05g051710.4	148.856	-1.64783	0.25882	4.0739e-12	4.56297e-10
Solyc05g051850.3	3606	-1.76758	0.377072	4.54134e-08	2.60366e-06
Solyc05g052040.1	1135.4	-2.32225	0.310948	1.21171e-15	2.30958e-13
Solyc05g052660.1	13.6137	-1.48087	1.22948	0.00133461	0.0176398
Solyc05g052950.4	108.091	-5.65995	0.644499	2.78552e-20	9.03383e-18
Solyc05g053000.1	121.185	-2.1237	0.364862	7.35416e-11	7.00871e-09
Solyc05g056050.3	21651	-2.82307	0.746451	1.31745e-06	5.1487e-05
Solyc05g056060.4	32487.9	-1.62005	0.611183	6.53194e-05	0.00150703
Solyc05g056300.4	5202.02	-2.68753	0.362218	2.35272e-15	4.33239e-13
Solyc05g056470.1	131.654	-3.42606	0.463278	3.34521e-15	5.95803e-13
Solyc06g005300.4	42.8972	1.31317	0.545262	0.000169722	0.00325498
Solyc06g005680.4	174.821	8.01278	1.09007	2.6039e-15	4.75464e-13
Solyc06g005970.2	247.868	1.19975	0.305024	2.96304e-06	0.000105031
Solyc06g006000.3	1052.18	5.50917	0.609634	2.96159e-21	1.12899e-18
Solyc06g006080.3	18207.2	1.06115	0.392046	0.000118104	0.00245341
Solyc06g007240.4	151.501	1.61369	0.398512	9.51335e-07	3.89295e-05
Solyc06g007440.4	500.186	-1.22274	0.759521	0.000975922	0.0136988
Solyc06g007770.3	306.371	1.12775	0.462682	0.000207104	0.00382018
Solyc06g008050.4	92.5668	-1.93345	0.436548	1.23711e-07	6.28064e-06
Solyc06g008920.3	656.164	2.76962	0.353171	9.7183e-17	2.22283e-14
Solyc06g009510.1	22.2088	-1.11314	1.0517	0.00292277	0.0326581
Solyc06g034390.1	137.561	2.00139	0.784577	5.71351e-05	0.00134652
Solyc06g036260.3	1918.85	-1.80947	0.600156	2.13257e-05	0.000570673
Solyc06g050980.3	8532.13	1.03387	0.268792	4.22733e-06	0.000143301
Solyc06g051060.4	114.88	-1.01229	0.331146	4.85458e-05	0.00116687
Solyc06g051190.3	61.0324	1.1262	0.528388	0.000406574	0.00672333
Solyc06g051410.4	297.924	1.13672	0.330548	1.52596e-05	0.000435711
Solyc06g051660.1	227.008	3.84806	0.31036	7.20524e-37	7.82814e-34
Solyc06g051680.1	284.807	8.72468	1.11908	1.00386e-16	2.27218e-14
Solyc06g053610.3	78.2976	1.02242	0.441455	0.000314026	0.00541116
Solyc06g053620.4	550.744	-1.76024	0.45037	1.3003e-06	5.10005e-05
Solyc06g053830.3	344.195	-2.50257	0.289418	1.02173e-19	3.12694e-17
Solyc06g053840.3	1176.33	-2.04237	0.185206	3.51985e-30	2.39008e-27
Solyc06g053850.4	33.1456	1.6748	0.531577	1.70346e-05	0.000474545
Solyc06g053980.3	869.701	2.07342	0.252231	2.55491e-18	6.68862e-16
Solyc06g054010.3	420.296	-1.24022	0.262686	1.26079e-07	6.37109e-06
Solyc06g054090.2	84.588	1.17815	0.428425	9.31117e-05	0.00201919
Solyc06g054370.2	21.656	-2.16153	0.914287	7.69619e-05	0.00173476
Solyc06g054540.3	892.603	-1.46084	0.393147	4.13876e-06	0.000140737
Solyc06g060310.3	3155.92	-4.09051	0.54319	1.15998e-15	2.23055e-13
Solyc06g060630.1	96.5882	-2.96414	0.716984	3.68341e-07	1.65708e-05
Solyc06g060640.1	1761.91	-2.76032	0.96956	1.89462e-05	0.000519802
Solyc06g060830.3	262.835	-1.86704	0.584426	1.2264e-05	0.000358661
Solyc06g061230.3	525	1.05442	0.60845	0.00103282	0.0143583
Solyc06g062330.3	125.111	1.0146	0.72787	0.00208904	0.0250927
Solyc06g062370.4	300.996	6.83512	0.954535	9.97136e-15	1.66667e-12
Solyc06g062450.3	5.53213	-1.22963	1.54316	0.00308745	0.0339338
Solyc06g062460.3	304.406	-2.2622	0.440263	3.42647e-09	2.50686e-07
Solyc06g062600.3	467.722	-1.14959	0.306945	5.81945e-06	0.000189045
Solyc06g064610.1	129.932	-3.05269	0.717214	2.29593e-07	1.09644e-05
Solyc06g065820.3	35.9048	-2.10379	0.629394	6.63227e-06	0.000213184
Solyc06g065970.1	4610.37	-1.82793	1.4476	0.00081132	0.0118396
Solyc06g066500.1	28.4006	1.23489	0.641678	0.000523872	0.00827268
Solyc06g066530.1	170.661	-4.28625	0.750742	2.05262e-10	1.81307e-08
Solyc06g066540.1	32.6068	1.43559	0.895591	0.00072067	0.0107699
Solyc06g066770.1	265.473	-1.32535	0.627739	0.000313331	0.00540347
Solyc06g068950.4	1412.64	-2.12098	0.370078	1.24906e-10	1.15493e-08
Solyc06g068970.3	1105.66	-1.0983	0.392836	9.11203e-05	0.00198591
Solyc06g069700.4	34.3877	1.12437	0.732957	0.00132504	0.0175346
Solyc06g069730.3	14822.8	-3.70144	1.22364	9.15906e-06	0.000279912
Solyc06g069760.3	1311.86	-2.93718	0.300361	3.70856e-24	1.61167e-21
Solyc06g071070.1	551.337	1.05245	0.333923	3.66726e-05	0.000912581
Solyc06g071180.3	105.222	1.15647	0.257007	3.60796e-07	1.6265e-05
Solyc06g071320.3	320.383	-2.12945	0.3953	8.91801e-10	7.17702e-08
Solyc06g071860.3	378.823	1.11015	0.162813	1.14062e-12	1.40822e-10
Solyc06g071930.1	33.5771	-1.76673	0.772036	0.000125779	0.00258294
Solyc06g072230.1	90.9143	2.32758	0.741628	1.07083e-05	0.000319618
Solyc06g072650.1	24.3765	2.33647	1.19831	0.000157748	0.00307693
Solyc06g072700.3	778.538	-1.99398	0.312344	2.18809e-12	2.61236e-10
Solyc06g072710.3	2992.41	-1.29282	0.743511	0.000686785	0.0103346
Solyc06g073180.3	3055.24	-2.27474	0.231019	1.12302e-24	5.19194e-22
Solyc06g073290.1	3796.34	-1.27049	0.838242	0.00107286	0.0148013
Solyc06g074200.4	40246.1	-1.40826	0.92269	0.000859464	0.0124006
Solyc06g074500.2	118.13	-1.27261	0.354521	8.36245e-06	0.000258475
Solyc06g074670.4	1315.07	-1.18232	0.206116	8.41746e-10	6.79937e-08
Solyc06g074750.1	67.3505	-1.55154	0.3617	4.08771e-07	1.82761e-05
Solyc06g074800.1	125.018	-1.21239	0.461267	0.000118927	0.00246412
Solyc06g075010.4	1127.53	1.0688	0.35132	4.91459e-05	0.00117999
Solyc06g075350.3	54.7839	1.56081	0.384525	1.00909e-06	4.07556e-05
Solyc06g075550.3	204.665	-2.71439	0.47851	2.21853e-10	1.94381e-08
Solyc06g075570.2	5.2156	-1.07727	1.0818	0.00339078	0.0363843
Solyc06g076080.3	31.2902	-1.66244	1.08381	0.000617741	0.00945661
Solyc06g076350.3	254.387	3.44439	0.297867	1.75809e-32	1.36434e-29
Solyc06g076400.3	682.736	-1.14388	0.63601	0.000778065	0.0114543
Solyc06g076560.2	49.9074	1.38057	0.496907	6.59455e-05	0.00151954
Solyc06g076780.3	2074.94	-1.5801	0.275416	2.49292e-10	2.16675e-08
Solyc06g082030.3	67.6654	2.67389	0.713556	1.50466e-06	5.75393e-05
Solyc06g082410.1	69.0172	-3.50335	0.759861	5.34902e-08	3.01111e-06
Solyc06g083040.3	3446.29	1.14513	0.765571	0.00136834	0.0179484
Solyc06g083130.4	39.4338	4.1191	0.792892	3.32404e-09	2.44013e-07
Solyc06g083470.4	255.413	1.14438	1.02213	0.00253571	0.0292144
Solyc06g083660.4	2226.18	-1.43119	0.274841	7.49582e-09	5.17069e-07
Solyc06g083900.3	105.438	1.58094	1.23391	0.00104273	0.0144777
Solyc06g084140.4	1791.83	-1.33032	0.441641	3.95084e-05	0.000970032
Solyc07g005390.3	6587.58	-3.23642	0.400858	1.70193e-17	4.20242e-15
Solyc07g006380.3	10.1691	2.21199	1.86199	0.000617994	0.00945661
Solyc07g006560.3	98.0165	3.84805	0.946793	4.56788e-07	2.0133e-05
Solyc07g006570.4	289.097	1.83252	0.480246	1.68183e-06	6.37776e-05
Solyc07g006620.4	1028.1	-1.3997	0.493163	5.54945e-05	0.00131069
Solyc07g006630.4	2136.66	-3.53806	0.273357	7.22465e-40	8.72135e-37
Solyc07g006660.1	4.54742	-2.87579	2.53779	0.000369739	0.00621351
Solyc07g006670.1	80.7951	-1.39411	0.928313	0.000915681	0.0130045
Solyc07g006680.1	818.392	-1.05885	0.46907	0.000341559	0.00580277
Solyc07g006700.1	28.1115	-3.17343	0.681861	4.34047e-08	2.5017e-06
Solyc07g006870.4	228.119	-1.30754	0.480473	8.3745e-05	0.00185305
Solyc07g007220.3	645.45	1.0117	0.437254	0.000320003	0.00548372
Solyc07g007250.4	933.017	4.87339	0.754116	1.89483e-12	2.30016e-10
Solyc07g007260.4	980.3	1.16283	0.929311	0.00200863	0.0242609
Solyc07g007560.3	523.527	-1.00072	0.341438	6.8927e-05	0.00157158
Solyc07g007620.3	835.55	-1.30087	0.221611	2.86765e-10	2.43403e-08
Solyc07g007870.3	1918.36	1.19835	0.244583	6.00746e-08	3.34708e-06
Solyc07g008560.3	845.179	3.40333	0.379313	7.58161e-21	2.79222e-18
Solyc07g008570.3	150.579	5.96267	0.792732	8.09237e-16	1.58414e-13
Solyc07g014670.3	695.807	1.02507	0.6419	0.00141579	0.0184546
Solyc07g014730.3	393.667	2.42597	1.18137	0.000121778	0.00251531
Solyc07g016180.3	1395.06	-1.04815	0.294244	1.08199e-05	0.000322063
Solyc07g024000.3	2952.26	2.9243	0.339925	1.93547e-19	5.84107e-17
Solyc07g032490.3	322.6	-4.09866	0.531015	2.73246e-16	5.76443e-14
Solyc07g040990.4	567.06	1.0337	0.463848	0.000377326	0.00632145
Solyc07g041900.3	5029.98	1.85491	0.553174	7.75128e-06	0.000243371
Solyc07g042170.3	1301.93	2.44393	0.329888	2.12023e-15	3.93764e-13
Solyc07g042260.4	1074.37	-1.43593	0.245026	1.9225e-10	1.71205e-08
Solyc07g042400.2	26.4254	-4.10447	1.05067	7.5319e-07	3.16673e-05
Solyc07g042470.3	19.39	-2.8835	0.922738	9.15111e-06	0.000279912
Solyc07g043130.3	9120.62	-4.06247	0.299753	2.06999e-43	2.64581e-40
Solyc07g043580.4	2597.46	-1.06715	0.318559	2.06149e-05	0.000554174
Solyc07g045180.4	716.8	2.52391	0.346553	5.73128e-15	9.96281e-13
Solyc07g045350.4	824.857	4.40696	0.549716	2.47534e-17	5.9763e-15
Solyc07g047850.3	81459.3	-3.57254	0.554565	2.51396e-12	2.95275e-10
Solyc07g047890.4	108.503	1.07688	0.302802	1.09853e-05	0.000325646
Solyc07g047940.4	387.607	-1.97387	1.07104	0.000256143	0.00456956
Solyc07g047950.1	877.351	-1.44816	0.194533	4.01204e-15	7.08762e-13
Solyc07g047990.1	33.6521	1.02913	0.832305	0.00263852	0.0300484
Solyc07g051820.3	1168.32	-1.34795	0.53653	0.000128203	0.00262062
Solyc07g052120.4	59.0792	1.67849	1.60864	0.00129451	0.0172356
Solyc07g052350.3	12492.5	1.00392	0.204465	5.76073e-08	3.21786e-06
Solyc07g052390.3	508.418	1.03259	0.222457	1.97104e-07	9.49642e-06
Solyc07g052950.3	239.027	-2.22465	0.59558	1.72296e-06	6.511e-05
Solyc07g053140.3	120.902	-1.09105	0.942182	0.00264195	0.0300718
Solyc07g053350.4	1070.62	2.0828	0.399367	2.29271e-09	1.71787e-07
Solyc07g053710.3	764.902	1.0715	0.283277	5.29306e-06	0.000174792
Solyc07g053900.2	30.3123	3.27919	0.888761	1.69613e-06	6.42078e-05
Solyc07g054430.3	207.603	1.22459	0.558177	0.000306572	0.00530798
Solyc07g054720.2	16.745	1.11922	1.15	0.00322064	0.0349557
Solyc07g054850.3	600.092	1.62896	0.367062	1.84842e-07	8.94528e-06
Solyc07g055050.3	7600.1	2.16802	0.501795	1.75255e-07	8.5384e-06
Solyc07g055260.3	1528.14	-2.15531	0.458733	3.12977e-08	1.85811e-06
Solyc07g055280.4	183.966	1.0153	0.211205	9.34791e-08	4.89447e-06
Solyc07g055310.1	79.3214	1.42735	0.372866	2.99994e-06	0.00010593
Solyc07g055720.4	1855.27	5.50875	0.539388	3.29961e-26	1.70708e-23
Solyc07g055740.1	2630.43	-1.71549	0.356173	2.65553e-08	1.60283e-06
Solyc07g056000.2	28.4432	-2.42256	0.807319	1.4844e-05	0.000424962
Solyc07g056240.3	613.9	-3.36936	0.302229	2.03411e-30	1.42578e-27
Solyc07g056350.3	1869.66	-1.08128	0.166647	1.03566e-11	1.11959e-09
Solyc07g061890.1	137.69	-1.32831	0.843084	0.00088184	0.0126479
Solyc07g062260.3	264.642	1.19592	0.365343	2.33036e-05	0.000614519
Solyc07g062740.4	276.053	-1.20192	0.332078	8.30826e-06	0.000257166
Solyc07g063120.4	913.586	-1.5478	0.225291	1.81978e-13	2.5186e-11
Solyc07g063430.3	9120.34	-2.01831	0.37105	6.83319e-10	5.5819e-08
Solyc07g063520.3	751.643	1.0732	0.210186	2.45768e-08	1.4917e-06
Solyc07g063600.3	47897.7	-3.79228	0.975095	8.36529e-07	3.46227e-05
Solyc07g064410.1	111.062	-3.23547	0.673286	2.19488e-08	1.35107e-06
Solyc07g064600.3	2322.51	6.29253	0.915102	8.15318e-14	1.20517e-11
Solyc07g064650.3	141.785	2.20819	0.901408	6.19294e-05	0.00144075
Solyc07g064870.3	163.226	-1.64361	0.805555	0.000240076	0.00433273
Solyc07g065220.3	615.032	1.06834	0.266424	2.4095e-06	8.76987e-05
Solyc07g065730.1	45.8439	2.02593	0.371345	6.21848e-10	5.09892e-08
Solyc07g065860.3	349.93	-1.21934	0.312565	3.24024e-06	0.000112832
Solyc07g065970.1	139.142	-1.21528	0.309527	2.98525e-06	0.000105646
Solyc08g005870.2	4.51146	1.41088	2.08062	0.00221776	0.0262185
Solyc08g006160.4	3014.17	-3.16822	0.207974	6.34091e-54	1.25256e-50
Solyc08g006410.4	104.071	-1.41005	0.752368	0.00044667	0.00727563
Solyc08g006530.4	2229.59	-1.07203	0.219237	6.77138e-08	3.6876e-06
Solyc08g006690.1	405.312	1.62948	0.423829	1.99182e-06	7.41101e-05
Solyc08g006740.3	30.4988	2.01596	1.38889	0.000498913	0.00795952
Solyc08g006990.3	342.962	-1.6986	0.239416	2.32772e-14	3.63236e-12
Solyc08g007240.4	1496.01	1.73041	0.78616	0.000157043	0.00306868
Solyc08g008300.1	42.4658	2.77539	1.89364	0.0002671	0.00473395
Solyc08g008600.3	10.4194	1.9084	2.09837	0.00110485	0.0151466
Solyc08g008610.3	121.669	-1.12932	0.759866	0.00143127	0.0185878
Solyc08g014000.3	140.327	1.00108	1.23728	0.00476553	0.0472617
Solyc08g014130.3	2754.87	2.00067	0.248381	9.82131e-18	2.48148e-15
Solyc08g036660.4	13.2863	1.65015	1.79405	0.00151323	0.0194447
Solyc08g036640.3	11.3989	5.03477	2.49426	3.44047e-05	0.000861266
Solyc08g042040.4	126.087	1.4997	0.370657	1.19242e-06	4.73677e-05
Solyc08g023420.3	5.86379	1.47116	1.73834	0.00203672	0.0245457
Solyc08g059700.2	6.05251	4.75968	1.67059	9.33188e-06	0.000283995
Solyc08g062340.3	27.8417	-2.23139	0.560482	6.92082e-07	2.92573e-05
Solyc08g062960.4	718.959	3.91966	0.460843	4.45008e-19	1.28928e-16
Solyc08g065410.3	32.1125	1.02903	0.533706	0.000727814	0.0108543
Solyc08g065870.4	559.199	1.92497	0.232857	1.71612e-18	4.72021e-16
Solyc08g066450.1	47.6105	1.13066	0.809035	0.00166775	0.0210201
Solyc08g067320.3	1960.14	-1.65617	1.05579	0.000584554	0.00902755
Solyc08g067330.1	1598.38	-1.92713	1.03612	0.0002584	0.00460604
Solyc08g067500.1	7.43351	-1.52176	1.82598	0.00190181	0.0232794
Solyc08g067540.1	127.275	-3.76151	0.658511	2.09878e-10	1.84633e-08
Solyc08g067970.3	149.616	1.31062	0.307821	7.67595e-07	3.20751e-05
Solyc08g068520.3	37.8586	-1.15954	0.478576	0.000204844	0.0037849
Solyc08g074480.1	15543.9	-1.7572	0.210626	1.09446e-18	3.04891e-16
Solyc08g074630.2	873.725	5.02853	1.07118	3.11806e-08	1.85623e-06
Solyc08g074650.4	115.534	7.47016	1.11612	2.59697e-13	3.52684e-11
Solyc08g074682.1	411.497	5.24633	1.03015	4.58157e-09	3.27477e-07
Solyc08g074683.1	252.746	3.63036	0.912594	6.31938e-07	2.68716e-05
Solyc08g074860.1	56.8417	1.26522	1.84048	0.00290783	0.0325524
Solyc08g075020.3	863.261	-1.58129	0.33331	5.02746e-08	2.84484e-06
Solyc08g075350.3	20.0534	1.80381	0.644246	3.73635e-05	0.000926794
Solyc08g075490.4	1596.75	-1.58533	0.327142	3.04449e-08	1.82745e-06
Solyc08g075970.3	291.151	1.21383	0.29552	1.56884e-06	5.9701e-05
Solyc08g076150.4	805.607	-2.36976	0.529693	8.71151e-08	4.59448e-06
Solyc08g076880.3	1689.83	-1.34011	0.459162	4.94443e-05	0.00118584
Solyc08g077110.4	41.1858	1.95777	0.714982	3.79843e-05	0.000938977
Solyc08g077210.4	1526.95	-1.61232	0.245223	1.12916e-12	1.40203e-10
Solyc08g077380.4	217.812	-2.81768	0.803726	3.20031e-06	0.00011162
Solyc08g077490.2	77.4077	1.36657	0.371256	5.43844e-06	0.000178778
Solyc08g077500.4	1100.44	1.23053	0.225893	3.70422e-09	2.69194e-07
Solyc08g077530.3	2384.87	1.42855	0.299598	6.61575e-08	3.61887e-06
Solyc08g078870.3	266.501	-1.00135	0.585625	0.00118989	0.0160292
Solyc08g078900.1	3756.6	-2.54036	0.599769	2.4272e-07	1.14653e-05
Solyc08g079050.2	9.10912	-1.07402	1.0305	0.00321459	0.0349075
Solyc08g079550.1	408.008	1.11624	0.206202	5.24692e-09	3.72583e-07
Solyc08g079790.1	685.862	-1.36546	0.229133	1.36038e-10	1.25253e-08
Solyc08g080190.4	708.413	-1.34073	0.806845	0.000738974	0.010953
Solyc08g080650.3	967.81	1.98712	1.02223	0.000208358	0.00384004
Solyc08g080660.1	584.79	3.90669	0.776823	7.70104e-09	5.27874e-07
Solyc08g080670.1	1097.23	3.41194	1.2477	1.91141e-05	0.000523745
Solyc08g081700.1	58.6951	-1.42816	0.574784	0.000122003	0.00251756
Solyc08g081710.3	24.9075	1.22418	0.60025	0.00042262	0.00694638
Solyc08g081890.4	1293.15	1.53183	0.506708	2.89137e-05	0.000741755
Solyc08g081980.4	87.2858	-1.26704	0.533013	0.000194256	0.00363252
Solyc08g082590.3	884.682	-1.79422	0.446735	8.22224e-07	3.40956e-05
Solyc08g082890.3	24.9531	5.62923	1.02019	4.52921e-10	3.74202e-08
Solyc08g083170.1	14.7796	5.79966	2.35259	1.26531e-05	0.000368552
Solyc08g083190.3	192.774	-1.13474	0.715631	0.00118392	0.0159784
Solyc08g083320.4	9542.44	-1.57572	0.605587	7.71926e-05	0.00173796
Solyc09g007760.4	1314.71	-1.95011	0.314676	7.47683e-12	8.16402e-10
Solyc09g007770.3	1464.71	-1.2758	0.338547	4.70195e-06	0.000157182
Solyc09g008175.1	12.9871	2.72747	1.61779	0.000194788	0.00363682
Solyc09g008670.3	631.347	5.23489	1.11641	3.05367e-08	1.82791e-06
Solyc09g008780.4	5396.61	-1.1396	0.575016	0.000543378	0.00850653
Solyc09g009220.4	371.83	1.66086	0.241453	1.20677e-13	1.71385e-11
Solyc09g009400.4	131.564	1.24396	0.35292	1.0592e-05	0.000317069
Solyc09g009420.1	2067.42	-2.1243	0.310724	1.02995e-13	1.48211e-11
Solyc09g009830.3	1256.44	-1.41651	0.283853	2.35292e-08	1.44018e-06
Solyc09g010530.3	361.082	-4.35244	1.15615	1.12158e-06	4.47993e-05
Solyc09g010940.4	1126.57	-1.18417	0.485169	0.000190107	0.00357648
Solyc09g011080.3	1441.7	-4.19696	0.681838	1.47876e-11	1.55981e-09
Solyc09g011140.4	2685.71	-1.62488	0.307775	2.94215e-09	2.18191e-07
Solyc09g011160.4	465.703	-5.52023	0.62086	1.09989e-20	3.805e-18
Solyc09g011170.3	3797.42	1.02357	0.247253	1.4641e-06	5.64068e-05
Solyc09g011650.4	214.721	1.26988	0.414907	3.78657e-05	0.000937111
Solyc09g011670.4	738.928	1.13375	0.549778	0.000464726	0.00749668
Solyc09g011690.4	2555.16	-1.14377	0.218519	1.2809e-08	8.40866e-07
Solyc09g011870.3	83.5801	1.93318	0.924032	0.000162401	0.00315073
Solyc09g012000.1	231.003	-1.92677	0.289679	3.7755e-13	4.94204e-11
Solyc09g014480.3	554.959	4.09047	0.560304	6.47449e-15	1.10775e-12
Solyc09g014525.1	54.4061	-2.11142	1.47733	0.00047503	0.00762892
Solyc09g015650.4	1313.57	1.24943	0.178553	2.31351e-13	3.16164e-11
Solyc09g015670.3	1084.23	1.17864	0.21443	3.15205e-09	2.32173e-07
Solyc09g018280.1	176.565	1.18971	0.687479	0.000821781	0.0119521
Solyc09g031940.1	770.644	1.81476	0.299078	1.95194e-11	2.03912e-09
Solyc09g150119.1	16.5413	3.48535	0.984135	2.56354e-06	9.25302e-05
Solyc09g048970.3	87.3387	1.05603	0.331494	3.32783e-05	0.000836925
Solyc09g055940.3	711.148	2.60683	0.304671	2.45165e-19	7.19892e-17
Solyc09g057580.4	1059.36	-1.38203	0.293048	9.47681e-08	4.94507e-06
Solyc09g059270.3	728.665	1.05769	0.223675	1.38114e-07	6.91492e-06
Solyc09g061250.4	154.102	-1.30073	0.483961	9.15626e-05	0.00199155
Solyc09g061840.4	951.293	2.6443	0.507338	2.61814e-09	1.94827e-07
Solyc09g063010.4	887.447	-1.27783	0.232611	2.57318e-09	1.92139e-07
Solyc09g065100.3	145.671	-1.82684	0.52606	5.48352e-06	0.000179987
Solyc09g065660.4	283.146	-4.0723	0.378082	1.22812e-28	7.62454e-26
Solyc09g065840.3	749.344	1.44381	0.574845	0.000112442	0.00236063
Solyc09g065870.4	799.727	1.09794	0.23123	1.28286e-07	6.45261e-06
Solyc09g066360.1	39.128	3.20186	1.25749	3.06931e-05	0.000778214
Solyc09g072680.2	96.5436	1.06128	0.343392	4.32735e-05	0.00105178
Solyc09g072710.4	958.009	1.00209	0.187095	6.60445e-09	4.57032e-07
Solyc09g074560.3	1041.76	1.91607	0.340283	2.44194e-10	2.13096e-08
Solyc09g075320.1	147.76	-1.95971	0.351808	3.34972e-10	2.78874e-08
Solyc09g075460.3	2095.91	-1.45937	0.371307	1.97352e-06	7.36787e-05
Solyc09g075470.2	28.4402	-1.38711	0.998764	0.00112562	0.0153605
Solyc09g075820.3	434.526	1.16989	0.866091	0.00168552	0.0211649
Solyc09g082060.3	8332.31	1.39645	0.258501	2.9642e-09	2.19079e-07
Solyc09g082550.3	121.82	-2.14642	1.28097	0.000302181	0.00524447
Solyc09g082580.4	784.612	-1.34817	0.187615	4.12257e-14	6.17789e-12
Solyc09g082660.3	960.485	-1.27604	0.61484	0.000362814	0.0061208
Solyc09g083090.4	221.736	-3.12248	0.541946	1.51862e-10	1.38067e-08
Solyc09g083100.1	215.381	-1.49859	0.47107	1.97739e-05	0.000539107
Solyc09g083290.3	2714.17	-1.11957	0.633349	0.000861077	0.0124074
Solyc09g083360.3	40.427	1.66014	1.27129	0.000912506	0.0129806
Solyc09g083435.1	4342.52	6.31958	1.64324	5.49321e-07	2.38247e-05
Solyc09g084470.3	1045.85	9.50202	0.796185	1.93747e-34	1.9136e-31
Solyc09g084490.4	1254.01	7.25104	0.978794	1.58513e-15	2.96925e-13
Solyc09g089490.4	24.7151	6.27325	2.54404	1.05238e-05	0.000316283
Solyc09g089500.3	176.423	1.08061	2.4733	0.00180185	0.0224174
Solyc09g089520.4	405.376	10.844	1.89183	1.10359e-10	1.03809e-08
Solyc09g089530.3	508.874	9.33075	1.24757	1.27859e-15	2.41586e-13
Solyc09g089540.4	592.744	12.2047	1.36319	6.21141e-21	2.32703e-18
Solyc09g089730.3	1056.54	-1.01454	0.709831	0.00196368	0.0238907
Solyc09g090290.3	133.458	1.1172	0.29349	4.83823e-06	0.00016149
Solyc09g090380.1	157.948	1.17256	0.239241	6.16534e-08	3.42626e-06
Solyc09g090430.3	1863.33	1.03845	0.220328	1.4555e-07	7.2538e-06
Solyc09g090470.3	208.095	1.32298	0.514495	0.000116174	0.0024226
Solyc09g090570.2	3870.8	-1.70829	0.479482	4.69454e-06	0.000157177
Solyc09g090710.3	257.197	1.33827	0.520633	0.000113938	0.00238742
Solyc09g091050.4	1103.18	1.34727	0.257614	8.54966e-09	5.80548e-07
Solyc09g091540.2	51.9391	8.43368	1.69478	5.66876e-09	3.99924e-07
Solyc09g091960.3	156.813	-2.65427	0.406592	1.16977e-12	1.43605e-10
Solyc09g091965.1	14.0587	-2.72732	0.727038	1.47558e-06	5.67486e-05
Solyc09g092130.3	1345.09	3.13054	0.722057	1.67688e-07	8.20649e-06
Solyc09g092260.4	584.982	2.22023	0.477539	3.91229e-08	2.3038e-06
Solyc09g092490.3	66.4077	-2.09641	0.711352	2.02932e-05	0.000547085
Solyc09g092500.1	212.598	-1.38458	0.541748	0.000110393	0.00232435
Solyc09g092520.3	1788.99	-1.43539	0.477061	3.4319e-05	0.000860112
Solyc09g097770.3	54569.6	1.56674	0.57396	5.77453e-05	0.00135795
Solyc09g098170.4	531.402	-1.17658	0.155956	5.32964e-15	9.33933e-13
Solyc10g005310.3	466.985	1.47427	0.27143	1.97479e-09	1.52164e-07
Solyc10g005320.3	211.112	6.47779	1.24082	1.85174e-09	1.44217e-07
Solyc10g005690.3	473.193	-1.20784	0.330987	7.51735e-06	0.000237075
Solyc10g005770.4	955.255	1.30759	0.311816	9.88992e-07	4.01678e-05
Solyc10g005780.3	222.861	1.19387	0.163421	3.01486e-14	4.61338e-12
Solyc10g005790.3	498.127	1.2151	0.41888	6.12397e-05	0.00142777
Solyc10g006230.3	95444.6	-2.27575	0.695431	7.49056e-06	0.000236909
Solyc10g006440.3	149.248	-1.00106	0.24028	1.29513e-06	5.09013e-05
Solyc10g006750.4	310.625	-3.15727	0.269242	2.68056e-33	2.15725e-30
Solyc10g006870.1	1207.72	-1.03007	0.271014	4.93123e-06	0.000163839
Solyc10g006900.3	15044.6	-1.74008	0.925979	0.000298056	0.00518961
Solyc10g007110.3	510.702	-1.13776	0.620265	0.00073282	0.0108841
Solyc10g007360.4	47.3758	1.13169	0.307683	7.3142e-06	0.000232354
Solyc10g007560.2	20.5687	3.13526	1.42846	6.2656e-05	0.0014561
Solyc10g007570.4	42.3663	1.77838	0.891558	0.000228272	0.00415074
Solyc10g007690.3	60424.4	-2.11606	0.602863	3.88881e-06	0.000133281
Solyc10g007900.4	64.0883	2.7772	0.666468	3.22519e-07	1.48475e-05
Solyc10g007930.4	585.563	1.49107	0.302725	2.63166e-08	1.59285e-06
Solyc10g008160.3	111.224	-4.90135	0.711151	1.0513e-13	1.50288e-11
Solyc10g008270.3	279.37	-1.40896	0.599425	0.000168194	0.00323139
Solyc10g150103.1	361.845	-1.01909	0.283669	9.77436e-06	0.000296216
Solyc10g008590.1	10.2151	1.21158	1.01499	0.0020228	0.024405
Solyc10g008650.2	5.21037	-1.24171	1.54237	0.00301053	0.0332905
Solyc10g008660.2	122.497	-2.16323	0.355293	1.44428e-11	1.53087e-09
Solyc10g009290.1	288.147	1.49594	0.394455	3.00303e-06	0.00010593
Solyc10g011750.3	148.287	-1.89255	0.300295	3.97295e-12	4.49553e-10
Solyc10g012370.3	1155.29	1.92624	0.5212	2.36187e-06	8.62538e-05
Solyc10g019210.1	9.09062	1.78282	1.1639	0.000544719	0.00850945
Solyc10g039290.2	2375.6	-1.03411	0.262802	3.10558e-06	0.000108841
Solyc10g049420.2	23.378	4.25066	0.871257	1.53603e-08	9.93348e-07
Solyc10g049585.1	5.869	-1.23287	1.42826	0.00294267	0.0327736
Solyc10g050105.1	5.02199	-2.05642	2.16746	0.000912803	0.0129806
Solyc10g050220.2	98.7202	2.9166	0.372674	1.1711e-16	2.57038e-14
Solyc10g051377.1	3698.67	1.29137	0.162614	1.58976e-16	3.42018e-14
Solyc10g052530.1	31.5918	-1.01872	0.717022	0.00197698	0.0239853
Solyc10g052550.1	18.2114	-3.75842	0.779838	2.09262e-08	1.29546e-06
Solyc10g054820.2	672.453	-3.40362	0.450532	1.00887e-15	1.9573e-13
Solyc10g055390.2	509.413	2.34144	0.72307	8.04273e-06	0.000250921
Solyc10g055680.1	782.996	-2.54826	0.228335	1.47092e-30	1.06539e-27
Solyc10g055770.2	226.999	1.26821	0.215965	3.12576e-10	2.62238e-08
Solyc10g055810.2	2485.84	1.91092	0.48727	1.04588e-06	4.20852e-05
Solyc10g074930.1	1938.44	-1.52794	0.319787	4.87933e-08	2.76822e-06
Solyc10g076250.2	129.781	1.3405	0.662541	0.000366666	0.00617309
Solyc10g076410.1	374.048	-1.09804	0.222689	5.63226e-08	3.16236e-06
Solyc10g076660.2	222.034	5.05918	0.49559	3.98087e-26	2.01163e-23
Solyc10g077040.2	28629.5	-2.25237	0.742789	1.48043e-05	0.000424384
Solyc10g078360.3	47.8792	5.4941	1.52381	1.32385e-06	5.16443e-05
Solyc10g078410.2	179.752	-1.23595	0.661555	0.000584375	0.00902755
Solyc10g078500.1	64.4328	1.19863	0.693396	0.00081275	0.0118525
Solyc10g078580.1	2887.49	-1.62199	0.735125	0.000174728	0.00333332
Solyc10g078920.3	2040.96	2.77897	0.582688	2.41591e-08	1.47459e-06
Solyc10g079200.2	5396.78	-1.16969	0.715534	0.00101793	0.0141877
Solyc10g079320.3	85.6515	3.56834	0.717341	1.00828e-08	6.7205e-07
Solyc10g079610.2	522.908	-1.64929	0.222847	2.73206e-15	4.94707e-13
Solyc10g079620.2	710.444	-5.66174	0.383931	6.17733e-51	9.58766e-48
Solyc10g079840.2	655.618	1.07136	0.237193	3.42565e-07	1.5605e-05
Solyc10g079870.3	24.8793	-2.12777	1.04585	0.000155674	0.00304743
Solyc10g079990.3	524.066	1.04944	0.217499	8.95819e-08	4.70175e-06
Solyc10g081510.2	23273.6	-1.29922	0.332182	2.80311e-06	9.96869e-05
Solyc10g081720.2	2124.41	-1.00502	0.271229	6.70945e-06	0.000215029
Solyc10g083690.3	191.326	1.17752	1.23111	0.00295716	0.0329013
Solyc10g083850.3	27.8046	-1.88948	1.99223	0.0011032	0.0151431
Solyc10g083860.3	575.569	-1.64399	0.416133	1.31686e-06	5.1487e-05
Solyc10g083940.1	314.944	-2.67264	0.42501	5.49728e-12	6.06347e-10
Solyc10g084000.3	19.6896	-1.6475	0.75389	0.000177425	0.00337724
Solyc10g084150.2	1597.22	1.59102	0.668403	0.000124794	0.00257272
Solyc10g084320.3	3355.01	4.24568	0.481058	2.63096e-20	8.66183e-18
Solyc10g084370.3	402.743	-4.43451	0.377596	1.94539e-33	1.62583e-30
Solyc10g084430.2	122.386	-4.23189	0.703648	3.47788e-11	3.46655e-09
Solyc10g084880.3	15.7743	-1.16765	0.66422	0.000808866	0.0118197
Solyc10g085030.1	385.519	-1.58437	0.57579	5.35804e-05	0.0012724
Solyc10g085310.1	572.678	-1.14389	0.205265	2.19868e-09	1.65492e-07
Solyc10g085350.2	57.7555	2.19277	0.580664	1.50674e-06	5.75393e-05
Solyc10g085500.2	94.0313	-1.5179	0.66921	0.000173795	0.00332136
Solyc10g085870.1	32.925	-1.23736	1.26266	0.00259947	0.029744
Solyc10g086000.3	1253.95	1.42078	0.142043	6.80391e-25	3.21396e-22
Solyc10g086170.1	975.478	-1.37108	0.654723	0.000303932	0.00527066
Solyc10g086390.2	55.851	-3.60185	0.771754	4.17475e-08	2.41902e-06
Solyc10g086500.1	357.147	2.15266	0.361813	3.38827e-11	3.3928e-09
Solyc10g086680.1	13.7822	5.04101	2.06064	1.75357e-05	0.000486631
Solyc10g086720.2	28.6091	-1.08721	1.04687	0.0031502	0.0344147
Solyc10g005030.4	991.797	-3.8391	0.210291	5.22885e-76	1.62311e-72
Solyc10g005080.3	3258	-6.62044	0.249157	2.13549e-157	4.6402e-153
Solyc10g005100.3	4514.93	-1.22909	0.370842	1.99863e-05	0.000541118
Solyc11g005190.3	168.813	-3.26593	0.54076	3.04412e-11	3.07655e-09
Solyc11g006230.3	331.156	-2.57893	0.65215	7.26703e-07	3.06612e-05
Solyc11g006300.2	173.591	-4.14576	0.583775	2.72295e-14	4.19624e-12
Solyc11g006450.3	54.1106	-1.27103	0.609003	0.000356924	0.00603548
Solyc11g007490.1	25.0606	1.5018	1.04263	0.000882829	0.0126537
Solyc11g007540.2	979.177	-1.01937	0.566918	0.000965905	0.0135934
Solyc11g008490.3	48.4227	-1.06098	0.461045	0.000308607	0.0053347
Solyc11g008650.1	17.9146	-1.24688	1.37338	0.00276321	0.031254
Solyc11g010130.3	64.0617	-1.35479	0.497438	7.79583e-05	0.00174635
Solyc11g010730.3	380.241	2.18728	0.383991	1.54371e-10	1.39764e-08
Solyc11g010810.1	628.509	1.15976	0.475241	0.000196877	0.00366262
Solyc11g010930.2	103.479	-1.16883	0.28618	1.78544e-06	6.70049e-05
Solyc11g011030.2	642.758	3.19428	0.364866	5.32564e-20	1.67711e-17
Solyc11g011170.2	2543.82	-1.2082	0.253816	1.11627e-07	5.72061e-06
Solyc11g011440.1	729.784	-1.17969	0.727418	0.00102527	0.0142717
Solyc11g011630.3	35.317	-1.35617	1.14738	0.00164294	0.0207555
Solyc11g011660.1	7.62793	-1.00589	1.32193	0.00485099	0.0479
Solyc11g011690.1	5.757	-2.72339	2.54319	0.000440498	0.00719668
Solyc11g011710.1	25.411	-3.68785	1.14178	5.64374e-06	0.000184615
Solyc11g011840.2	791.572	-1.07251	0.403145	0.000130906	0.00266086
Solyc11g011860.1	57.1618	1.00781	0.570167	0.0010484	0.0145405
Solyc11g011990.2	657.845	2.33173	0.327112	1.4955e-14	2.44329e-12
Solyc11g012000.2	319.199	-1.03554	0.24616	1.14757e-06	4.57531e-05
Solyc11g012130.2	111.934	1.22965	0.549614	0.000277514	0.00487873
Solyc11g012220.1	56.7858	1.16488	0.618919	0.000637423	0.00967894
Solyc11g012360.2	3985.54	-3.45092	0.608919	2.69204e-10	2.30297e-08
Solyc11g012850.2	2205.44	-3.23628	0.397905	1.04698e-17	2.61493e-15
Solyc11g013120.2	743.258	1.29152	0.281206	2.00988e-07	9.66209e-06
Solyc11g021020.1	80.9235	1.68225	1.78936	0.00142879	0.0185683
Solyc11g021060.2	2317.18	3.14211	1.03316	1.0448e-05	0.000314437
Solyc11g021360.3	60.8561	1.63424	0.581317	4.359e-05	0.00105829
Solyc11g027840.2	293.136	1.1687	0.663461	0.000801895	0.0117336
Solyc11g045610.2	119.733	1.59567	0.497735	1.61315e-05	0.00045287
Solyc11g045520.2	96.3712	1.00542	1.00109	0.00386997	0.0401962
Solyc11g044840.2	33.5021	1.35375	1.40572	0.00220266	0.0261043
Solyc11g044250.3	2274.96	-1.8612	0.420248	1.3322e-07	6.68533e-06
Solyc11g042630.3	98.284	-6.95941	0.693653	1.46421e-25	7.0702e-23
Solyc11g065830.2	3811.94	-1.57785	0.649308	0.00011364	0.00238349
Solyc11g066270.3	640.225	1.34604	0.402445	1.56403e-05	0.000443666
Solyc11g066510.3	155.096	-1.27103	0.666771	0.000513518	0.00815065
Solyc11g066580.3	403.496	-1.08489	0.837744	0.00215493	0.0256995
Solyc11g067300.2	94.643	1.366	0.376771	6.50044e-06	0.000209256
Solyc11g068380.1	11.6224	1.78168	1.08212	0.000443591	0.00723634
Solyc11g068530.1	258.661	-1.50143	0.590187	9.68376e-05	0.00208307
Solyc11g069093.1	173.657	5.59896	0.897422	6.55179e-12	7.19009e-10
Solyc11g069270.2	8053.39	-1.13293	0.402691	8.40504e-05	0.00185792
Solyc11g069580.2	372.91	-1.02742	0.255971	2.33392e-06	8.53768e-05
Solyc11g069800.1	1382.06	1.42404	0.242033	1.74319e-10	1.56519e-08
Solyc11g071370.1	41.612	1.21371	0.576453	0.000374988	0.00628712
Solyc11g071460.2	1901.59	1.43647	0.600982	0.000148629	0.00294668
Solyc11g071960.2	119.034	1.19284	0.45192	0.000118959	0.00246412
Solyc11g072710.3	6089.41	-1.55493	0.340925	1.25206e-07	6.3417e-06
Solyc11g072830.1	153.509	1.64673	0.508479	1.37495e-05	0.000396763
Solyc11g072980.1	323.077	-1.65318	0.476357	6.79092e-06	0.000217319
Solyc11g073120.2	370.515	-2.00669	0.958101	0.00015191	0.00298439
Solyc12g005640.2	108.349	2.2359	0.885163	5.13705e-05	0.00122528
Solyc12g005660.2	134.424	-4.12095	0.395015	4.53693e-27	2.56561e-24
Solyc12g005750.1	10.638	-1.90873	0.842267	0.000115539	0.00241167
Solyc12g005760.2	1170.38	-1.01473	0.151722	2.78137e-12	3.24927e-10
Solyc12g006000.1	103.785	-1.72441	0.496969	6.20743e-06	0.000200716
Solyc12g006020.1	229.893	-1.30723	0.402505	2.17376e-05	0.000578136
Solyc12g006120.3	255.681	1.12015	0.453016	0.000193014	0.00362177
Solyc12g006140.2	45059.8	-6.28726	0.791892	2.85287e-17	6.81208e-15
Solyc12g006240.2	1157.85	5.32324	0.315921	2.31269e-65	6.28154e-62
Solyc12g006260.1	129.965	2.85051	0.950839	1.2742e-05	0.000370643
Solyc12g006440.2	282.984	4.92864	0.772025	3.10217e-12	3.56651e-10
Solyc12g006805.1	904.636	-1.80944	0.320915	2.65587e-10	2.29918e-08
Solyc12g007080.2	21.807	1.17807	0.667392	0.000783949	0.0115253
Solyc12g007170.3	2862.52	1.6379	0.204495	2.35817e-17	5.75737e-15
Solyc12g008840.2	709.62	-1.00814	0.380461	0.000142863	0.00285844
Solyc12g009220.2	464.483	2.89672	0.295415	2.82275e-24	1.25174e-21
Solyc12g010020.3	537.182	8.44425	0.90341	1.47575e-22	5.72616e-20
Solyc12g010030.3	123.138	8.14855	1.40423	7.23176e-11	6.92242e-09
Solyc12g010130.1	4112.3	-1.09183	0.122835	9.82549e-20	3.04997e-17
Solyc12g010550.1	263.378	-1.37767	0.476427	5.0153e-05	0.00120152
Solyc12g010660.1	5.4588	-1.01809	1.36724	0.00475676	0.0472345
Solyc12g010870.3	962.327	-1.52272	0.277529	1.25027e-09	9.91505e-08
Solyc12g010960.2	398.153	3.59243	0.578849	1.11856e-11	1.20323e-09
Solyc12g010980.3	1315.57	1.69422	0.739363	0.000134677	0.00271969
Solyc12g011023.1	73.5612	-1.54672	1.42847	0.00145503	0.0188081
Solyc12g011030.3	40.6673	-3.4874	1.33479	2.38934e-05	0.000626273
Solyc12g011033.1	110.877	1.29447	0.815861	0.000909409	0.0129662
Solyc12g011037.1	29.8071	1.23096	0.857604	0.00131659	0.0174547
Solyc12g011280.2	11385.8	-3.12501	0.863031	2.14364e-06	7.92161e-05
Solyc12g011400.3	46.5195	1.0173	0.635698	0.00142769	0.0185683
Solyc12g011450.2	58967.5	-3.45155	0.719082	2.28493e-08	1.40252e-06
Solyc12g013710.2	23798.9	-2.4933	1.1865	0.000106362	0.00225256
Solyc12g014430.2	410.374	2.03664	0.338073	2.14308e-11	2.20697e-09
Solyc12g015770.3	629.328	1.4196	0.328406	4.7455e-07	2.08313e-05
Solyc12g017460.1	1340.65	1.78582	0.412765	2.30502e-07	1.09837e-05
Solyc12g019320.2	719.445	1.43441	0.744231	0.000389254	0.0064813
Solyc12g150113.1	526.766	1.8839	0.224643	6.39762e-19	1.82913e-16
Solyc12g038347.1	25.553	-1.11479	0.858436	0.00202689	0.0244407
Solyc12g040790.2	9590.16	-2.59339	0.494745	2.20107e-09	1.65492e-07
Solyc12g042090.1	7.22932	-1.23576	1.20244	0.00245841	0.0284165
Solyc12g042110.3	68.8589	-1.87172	0.602867	1.57466e-05	0.000446098
Solyc12g042770.3	10600.9	1.20134	0.303739	2.74166e-06	9.78218e-05
Solyc12g042920.2	3253	-1.02626	0.192326	7.58869e-09	5.21818e-07
Solyc12g042950.2	8068.18	3.30056	0.168181	2.84649e-87	1.23703e-83
Solyc12g049350.2	50.1482	2.25933	0.675791	6.11528e-06	0.000198031
Solyc12g049400.2	143.502	4.69871	0.73421	2.94579e-12	3.42294e-10
Solyc12g056230.2	1270.22	1.34864	0.160655	2.94175e-18	7.60968e-16
Solyc12g056480.2	100.657	9.76232	1.39266	3.9987e-14	6.03388e-12
Solyc12g056650.2	5629.84	2.10742	0.194619	3.34309e-29	2.13653e-26
Solyc12g057060.2	660.387	1.66825	0.338835	1.71233e-08	1.08764e-06
Solyc12g088050.2	675.79	1.06411	0.411199	0.000157553	0.0030759
Solyc12g088400.1	78.3671	-1.64126	0.787503	0.000220218	0.00402643
Solyc12g088820.2	711.366	-1.81255	0.402268	9.97558e-08	5.17325e-06
Solyc12g089020.2	184.572	1.05442	0.256289	1.64227e-06	6.23861e-05
Solyc12g095910.2	6176.8	1.0166	0.454432	0.000378929	0.00634342
Solyc12g096020.3	1677.85	-1.0653	0.243787	6.19847e-07	2.6461e-05
Solyc12g096510.3	217.872	-1.82101	0.413325	1.55095e-07	7.65923e-06
Solyc12g096550.2	4198.14	-1.17317	0.178151	4.8112e-12	5.36115e-10
Solyc12g096780.2	201.259	8.73426	1.50671	7.87496e-11	7.47227e-09
Solyc12g096870.1	355.267	-2.25788	0.689236	7.47433e-06	0.000236749
Solyc12g096900.2	1595.36	-1.32247	0.22564	2.82196e-10	2.40464e-08
Solyc12g098900.2	35.9535	-4.39638	1.39876	5.65001e-06	0.000184615
Solyc12g099160.2	462.98	1.48708	0.357821	8.01106e-07	3.32834e-05
Solyc12g099400.2	520.919	1.49036	0.240252	1.92743e-11	2.02324e-09
Solyc12g099870.3	10.0985	1.35636	1.08607	0.00148118	0.0191007
Solyc12g100120.2	2934.24	-1.11961	0.442031	0.000167992	0.00323108
