# Supplementary material for: Transcriptomics Analysis Reveals an Early Response Gene SlNSP-like Involved in Solanum lycopersicum Response to DC3000 Infection
Source: Curr Issues Mol Biol. 2025 Dec 22;48(1):11. doi: 10.3390/cimb48010011 (PMC12839917; doi:10.3390/cimb48010011)
Supplement: Supplementary file 1 [file cimb-48-00011-s001.zip › Table_S5.xlsx]

## Sheet: Sheet1
15 genes with sustained upward regulation	Annotation	9 genes with sustained down-regulation	Annotation
Solyc01g106620.2	Pathogenesis-related protein 1a	Solyc04g071800.3	Flavonoid 3'-monooxygenase-like
Solyc02g037555.1	Uncharacterized protein	Solyc04g077340.3	protein kinase (SD-1)
Solyc02g092860.3	Cytochrome P450	Solyc06g007440.4	CBL-interacting protein kinase 16
Solyc03g096540.3	PLAT domain-containing protein	Solyc07g006620.4	Receptor-like kinase
Solyc03g117860.3	plant-specific E3 ubiquitin ligase	Solyc07g052950.3	Uncharacterized protein
Solyc03g122190.3	Protein TIFY	Solyc08g075490.4	9-cis-epoxycarotenoid dioxygenase, putative
Solyc04g071770.3	AP2/ERF domain-containing protein	Solyc10g006900.3	NADPH-protochlorophyllide oxidoreductase
Solyc04g080820.2	Cytokinin dehydrogenase 5	Solyc12g013710.2	NADPH-protochlorophyllide oxidoreductase
Solyc07g006570.4	S8-RNase (Fragment),Ribonuclease	Solyc12g100120.2	Alpha-L-arabinofuranosidase B arabinose-binding domain-containing protein
Solyc07g064650.3	senescence regulator (Protein of unknown function, DUF584)
Solyc08g080660.1	Osmotin-like protein
Solyc08g080670.1	Osmotin-like protein
Solyc09g011870.3	Arogenate dehydrogenase 2
Solyc09g083360.3	BHLH domain-containing protein
Solyc12g014430.2	Cellulose synthase-like protein G3
