# Supplementary material for: Transcriptomics Analysis Reveals an Early Response Gene SlNSP-like Involved in Solanum lycopersicum Response to DC3000 Infection
Source: Curr Issues Mol Biol. 2025 Dec 22;48(1):11. doi: 10.3390/cimb48010011 (PMC12839917; doi:10.3390/cimb48010011)
Supplement: Supplementary file 1 [file cimb-48-00011-s001.zip › Table_S6.xlsx]

## Sheet: Sheet1
Table S6: primers used in this study.
Primer Name	Primer sequence (5'-3')
PBin-NSP-Like-F	CATTTACGAACGATAGCCGGTACCATGGCTGCAGCAGCA
PBin-NSP-Like-R	TCCTCGCCCTTGCTCACCATCCCGGGAATCTCCACCAGG
Solyc02g080120.3-qF	TGAGATTGGAGGGTTGCAATTA
Solyc02g080120.3-qR	GCTCCAAGCCTGAAACAAATC
Solyc08g008305.1-qF	GCATCACACCTCAATTCGAAAG
Solyc08g008305.1-qR	CTAGCCAGAACTGCCCATATC
Solyc04g071770.3-qF	GGTAAATGGGCAGCAGAGATAA
Solyc04g071770.3-qR	CTAAGAGCGGCGTCATCATAAG
Solyc08g080670.1-qF	CTTAGGGTACCTGGAGGATGTA
Solyc08g080670.1-qR	GGCATCAGGACATCTTTGTTTG
Solyc09g083360.3-qF	AGTGGAGCAGCAGAGATAGA
Solyc09g083360.3-qR	GTTGATGAGCACAAGTTGCATAA
Solyc05g024410.4-qF	ATCTATGGTGGTGAAACAGACC
Solyc05g024410.4-qR	CATCCACCGCTTCCAAACTA
SlActin-qF	tgtccctatttacgagggttatgc
SlActin-qR	cagttaaatcacgaccagcaagat
